# Supplementary material for: catena-Poly[diacridinium [zinc(II)-di-μ-pyrazine-2,3-dicarboxyl­ato-κ3 N 1,O 2:O 3;O 3:N 1,O 2]]
Source: Acta Crystallogr Sect E Struct Rep Online. 2010 Jul 3;66(Pt 8):m882. doi: 10.1107/S1600536810025195 (PMC3007445; doi:10.1107/S1600536810025195)
Supplement: Supplementary file 1 [file e-66-0m882-sup1.cif]

##############################################################################
###                                                                        ###
###        Electronic paper (Acta Crystallographica Section E)             ###
###                                                                        ###
##############################################################################
#                                                                            #
# This CIF contains the data in a paper accepted for publication in Acta     #
# Crystallographica Section E. It conforms to the requirements of Notes      #
# for Authors for Section E, and has been peer reviewed under the auspices   #
# of the IUCr Commission on Journals.                                        #
#                                                                            #
# Full details of the Crystallographic Information File format               #
# are given in the paper "The Crystallographic Information File (CIF):       #
# a New Standard Archive File for Crystallography" by S. R. Hall, F. H.      #
# Allen and I. D. Brown [Acta Cryst. (1991), A47, 655-685].                  #
#                                                                            #
# The current version of the core CIF dictionary is obtainable from          #
# ftp://ftp.iucr.org/pub/cif_core.dic. The current version number is 2.4.    #
#                                                                            #
# Software is freely available for graphical display of the structure(s) in  #
# this CIF.  For information consult the CIF home page http://www.iucr.org/  #
# cif/home.html                                                              #
#                                                                            #
# This file may be used for bona fide research purposes within the           #
# scientific community so long as proper attribution is given to the journal # 
# article from which it was obtained.                                        #
#                                                                            #
##############################################################################
                                             
data_I
_audit_creation_method     SHELXL-97
_chemical_name_systematic
;
<i>catena</i>-Poly[diacridinium
[zinc(II)-di-\m-pyrazine-2,3-dicarboxylato-
\k^3^<i>N</i>^1^,<i>O</i>^2^:<i>O</i>^3^;<i>O</i>^3^:<i>N</i>^1^,<i>O</i>^2^]]
;
_chemical_name_common     ?
_chemical_formula_moiety     'C38 H24 N6 O8 Zn'
_chemical_formula_sum     'C38 H24 N6 O8 Zn'
_chemical_formula_iupac     '(C13 H10 N)2 [Zn (C6 H2 N2 O4)2]'
_chemical_formula_weight     758.00
_chemical_melting_point     ?
_symmetry_cell_setting     monoclinic
_symmetry_space_group_name_H-M     'P 21/c'
_symmetry_space_group_name_Hall     '-P 2ybc'
loop_
    _symmetry_equiv_pos_as_xyz
    'x, y, z'
    '-x, y+1/2, -z+1/2'
    '-x, -y, -z'
    'x, -y-1/2, z-1/2'
_cell_length_a     13.2256(12)
_cell_length_b     6.8141(6)
_cell_length_c     17.9889(16)
_cell_angle_alpha     90.00
_cell_angle_beta     111.013(2)
_cell_angle_gamma     90.00
_cell_volume     1513.4(2)
_cell_formula_units_Z     2
_cell_measurement_reflns_used     600
_cell_measurement_theta_min     2.0
_cell_measurement_theta_max     24.0
_cell_measurement_temperature     120(2)
_exptl_crystal_description     prism
_exptl_crystal_colour     red
_exptl_crystal_size_max     0.271
_exptl_crystal_size_mid     0.154
_exptl_crystal_size_min     0.125
_exptl_crystal_density_diffrn     1.663
_exptl_crystal_density_meas     ?
_exptl_crystal_density_method     'not measured'
_exptl_crystal_F_000     776
_exptl_absorpt_coefficient_mu     0.884
_exptl_absorpt_correction_type     multi-scan
_exptl_absorpt_process_details     '(SADABS; Sheldrick 1998)'
_exptl_absorpt_correction_T_min     0.845
_exptl_absorpt_correction_T_max     0.891
_exptl_special_details     ?
_diffrn_ambient_temperature     120(2)
_diffrn_radiation_type     MoK\a
_diffrn_radiation_wavelength     0.71073
_diffrn_radiation_source     'fine-focus sealed tube'
_diffrn_radiation_monochromator     graphite
_diffrn_measurement_device_type     'Bruker SMART 1000 CCD area-detector'
_diffrn_measurement_method     '\w scans'
_diffrn_detector_area_resol_mean     ?
_diffrn_reflns_number     15968
_diffrn_reflns_av_R_equivalents     0.0315
_diffrn_reflns_av_sigmaI/netI     0.0206
_diffrn_reflns_theta_min     1.65
_diffrn_reflns_theta_max     25.20
_diffrn_reflns_theta_full     25.20
_diffrn_measured_fraction_theta_max     1.000
_diffrn_measured_fraction_theta_full     1.000
_diffrn_reflns_limit_h_min     -15
_diffrn_reflns_limit_h_max     15
_diffrn_reflns_limit_k_min     -8
_diffrn_reflns_limit_k_max     8
_diffrn_reflns_limit_l_min     -21
_diffrn_reflns_limit_l_max     21
_diffrn_standards_number     0
_diffrn_standards_interval_count     0
_diffrn_standards_interval_time     0
_diffrn_standards_decay_%     ?
_refine_special_details
;
 Refinement of F^2^ against ALL reflections.  The weighted R-factor wR and
 goodness of fit S are based on F^2^, conventional R-factors R are based
 on F, with F set to zero for negative F^2^. The threshold expression of
 F^2^ > 2sigma(F^2^) is used only for calculating R-factors(gt) etc. and is
 not relevant to the choice of reflections for refinement.  R-factors based
 on F^2^ are statistically about twice as large as those based on F, and R-
 factors based on ALL data will be even larger.
;
_reflns_number_total     2720
_reflns_number_gt     2292
_reflns_threshold_expression     I>2sigma(I)
_refine_ls_structure_factor_coef     Fsqd
_refine_ls_matrix_type     full
_refine_ls_R_factor_all     0.0515
_refine_ls_R_factor_gt     0.0418
_refine_ls_wR_factor_gt     0.1081
_refine_ls_wR_factor_ref     0.1153
_refine_ls_goodness_of_fit_ref     1.139
_refine_ls_restrained_S_all     1.139
_refine_ls_number_reflns     2720
_refine_ls_number_parameters     244
_refine_ls_number_restraints     1
_refine_ls_hydrogen_treatment     mixed
_refine_ls_weighting_scheme     calc
_refine_ls_weighting_details
         'calc w=1/[\s^2^(Fo^2^)+(0.0644P)^2^+1.4540P] where P=(Fo^2^+2Fc^2^)/3'
_atom_sites_solution_hydrogens     geom
_atom_sites_solution_primary     direct
_atom_sites_solution_secondary     difmap
_refine_ls_shift/su_max     0.001
_refine_ls_shift/su_mean     0.000
_refine_diff_density_max     0.764
_refine_diff_density_min     -0.470
_refine_ls_extinction_method     none
_refine_ls_extinction_coef     ?
loop_
    _atom_type_symbol
    _atom_type_description
    _atom_type_scat_dispersion_real
    _atom_type_scat_dispersion_imag
    _atom_type_scat_source
    'C' 'C' 0.0033 0.0016
                         'International Tables Vol C Tables 4.2.6.8 and 6.1.1.4'
    'H' 'H' 0.0000 0.0000
                         'International Tables Vol C Tables 4.2.6.8 and 6.1.1.4'
    'N' 'N' 0.0061 0.0033
                         'International Tables Vol C Tables 4.2.6.8 and 6.1.1.4'
    'O' 'O' 0.0106 0.0060
                         'International Tables Vol C Tables 4.2.6.8 and 6.1.1.4'
    'Zn' 'Zn' 0.2839 1.4301
                         'International Tables Vol C Tables 4.2.6.8 and 6.1.1.4'
_computing_data_collection     'SMART (Bruker, 1998)'
_computing_cell_refinement     'SAINT-Plus (Bruker, 1998)'
_computing_data_reduction     'SAINT-Plus (Bruker, 1998)'
_computing_structure_solution     'SHELXTL (Sheldrick, 2008)'
_computing_structure_refinement     'SHELXTL (Sheldrick, 2008)'
_computing_molecular_graphics     'SHELXTL (Sheldrick, 2008)'
_computing_publication_material     'SHELXTL (Sheldrick, 2008)'
loop_
    _atom_site_type_symbol
    _atom_site_label
    _atom_site_fract_x
    _atom_site_fract_y
    _atom_site_fract_z
    _atom_site_U_iso_or_equiv
    _atom_site_adp_type
    _atom_site_calc_flag
    _atom_site_refinement_flags
    _atom_site_occupancy
    _atom_site_disorder_assembly
    _atom_site_disorder_group
    Zn Zn1 1.0000 1.0000 0.5000 0.02299(17) Uani d S 1 . .
    N N1 0.97579(16) 0.7741(3) 0.41650(12) 0.0181(4) Uani d . 1 . .
    N N2 0.92414(17) 0.4493(3) 0.31697(13) 0.0235(5) Uani d . 1 . .
    N N3 0.56207(16) 0.2835(3) 0.40993(12) 0.0188(4) Uani d D 1 . .
    O O1 0.90033(14) 0.8249(3) 0.53444(11) 0.0225(4) Uani d . 1 . .
    O O2 0.81853(16) 0.5307(3) 0.51045(12) 0.0275(5) Uani d . 1 . .
    O O3 0.71207(14) 0.3430(3) 0.34784(11) 0.0231(4) Uani d . 1 . .
    O O4 0.84996(14) 0.1517(3) 0.41985(10) 0.0219(4) Uani d . 1 . .
    C C1 0.87279(19) 0.6642(4) 0.49636(15) 0.0183(5) Uani d . 1 . .
    C C2 0.91244(18) 0.6323(4) 0.42725(14) 0.0166(5) Uani d . 1 . .
    C C3 1.0143(2) 0.7552(4) 0.35783(15) 0.0213(5) Uani d . 1 . .
    H H3 1.0591 0.8517 0.3499 0.026 Uiso calc R 1 . .
    C C4 0.9879(2) 0.5930(4) 0.30892(15) 0.0234(6) Uani d . 1 . .
    H H4 1.0158 0.5833 0.2684 0.028 Uiso calc R 1 . .
    C C5 0.88694(19) 0.4691(4) 0.37672(15) 0.0174(5) Uani d . 1 . .
    C C6 0.8114(2) 0.3068(4) 0.38376(15) 0.0197(5) Uani d . 1 . .
    C C7 0.4615(2) 0.3287(3) 0.35817(15) 0.0173(5) Uani d . 1 . .
    C C8 0.4441(2) 0.3677(4) 0.27753(15) 0.0216(5) Uani d . 1 . .
    H H8 0.5016 0.3642 0.2593 0.026 Uiso calc R 1 . .
    C C9 0.3419(2) 0.4107(4) 0.22648(16) 0.0233(6) Uani d . 1 . .
    H H9 0.3300 0.4348 0.1731 0.028 Uiso calc R 1 . .
    C C10 0.2537(2) 0.4193(4) 0.25332(15) 0.0233(6) Uani d . 1 . .
    H H10 0.1850 0.4504 0.2176 0.028 Uiso calc R 1 . .
    C C11 0.2682(2) 0.3826(4) 0.33062(16) 0.0229(6) Uani d . 1 . .
    H H11 0.2095 0.3882 0.3475 0.027 Uiso calc R 1 . .
    C C12 0.3732(2) 0.3354(4) 0.38588(15) 0.0187(5) Uani d . 1 . .
    C C13 0.3932(2) 0.2948(3) 0.46547(15) 0.0183(5) Uani d . 1 . .
    H H13 0.3366 0.3014 0.4846 0.022 Uiso calc R 1 . .
    C C14 0.4961(2) 0.2445(4) 0.51706(15) 0.0183(5) Uani d . 1 . .
    C C15 0.5195(2) 0.1983(4) 0.59890(15) 0.0219(6) Uani d . 1 . .
    H H15 0.4644 0.2036 0.6196 0.026 Uiso calc R 1 . .
    C C16 0.6211(2) 0.1467(4) 0.64685(16) 0.0239(6) Uani d . 1 . .
    H H16 0.6358 0.1182 0.7003 0.029 Uiso calc R 1 . .
    C C17 0.7049(2) 0.1364(4) 0.61494(16) 0.0237(6) Uani d . 1 . .
    H H17 0.7738 0.0977 0.6480 0.028 Uiso calc R 1 . .
    C C18 0.6877(2) 0.1814(4) 0.53774(15) 0.0210(5) Uani d . 1 . .
    H H18 0.7441 0.1759 0.5184 0.025 Uiso calc R 1 . .
    C C19 0.5823(2) 0.2368(3) 0.48739(14) 0.0180(5) Uani d . 1 . .
    H H3N 0.6133(15) 0.292(4) 0.3912(15) 0.022 Uiso d D 1 . .
loop_
    _atom_site_aniso_label
    _atom_site_aniso_U_11
    _atom_site_aniso_U_22
    _atom_site_aniso_U_33
    _atom_site_aniso_U_12
    _atom_site_aniso_U_13
    _atom_site_aniso_U_23
    Zn1 0.0244(3) 0.0228(3) 0.0256(3) -0.00764(17) 0.0137(2) -0.00581(17)
    N1 0.0126(10) 0.0220(11) 0.0196(10) 0.0012(8) 0.0058(8) 0.0009(9)
    N2 0.0187(11) 0.0312(12) 0.0221(11) -0.0029(9) 0.0093(9) -0.0022(9)
    N3 0.0152(11) 0.0215(11) 0.0217(11) -0.0001(8) 0.0090(9) 0.0011(9)
    O1 0.0224(9) 0.0225(9) 0.0252(10) -0.0031(7) 0.0118(8) -0.0029(7)
    O2 0.0303(11) 0.0281(10) 0.0318(11) -0.0089(8) 0.0205(9) -0.0043(8)
    O3 0.0149(9) 0.0282(10) 0.0251(10) -0.0018(7) 0.0058(8) 0.0009(8)
    O4 0.0209(9) 0.0198(9) 0.0234(9) -0.0017(7) 0.0059(8) -0.0002(7)
    C1 0.0142(12) 0.0211(13) 0.0193(13) 0.0010(10) 0.0058(10) 0.0012(10)
    C2 0.0120(11) 0.0199(12) 0.0177(12) 0.0017(9) 0.0051(10) 0.0034(10)
    C3 0.0131(12) 0.0285(13) 0.0226(13) -0.0016(10) 0.0067(10) 0.0028(11)
    C4 0.0181(13) 0.0320(15) 0.0226(13) 0.0014(11) 0.0102(11) -0.0014(11)
    C5 0.0109(11) 0.0223(12) 0.0177(12) 0.0004(9) 0.0035(10) 0.0003(10)
    C6 0.0164(12) 0.0248(13) 0.0182(12) -0.0031(10) 0.0065(10) -0.0050(10)
    C7 0.0161(12) 0.0150(11) 0.0207(13) -0.0002(9) 0.0064(10) -0.0015(9)
    C8 0.0201(13) 0.0250(13) 0.0226(13) 0.0016(10) 0.0110(11) 0.0003(11)
    C9 0.0267(14) 0.0232(13) 0.0186(13) 0.0004(11) 0.0066(11) -0.0013(10)
    C10 0.0156(13) 0.0259(13) 0.0233(14) 0.0011(10) 0.0009(11) 0.0021(11)
    C11 0.0149(12) 0.0256(13) 0.0284(14) -0.0010(10) 0.0081(11) 0.0008(11)
    C12 0.0165(12) 0.0188(12) 0.0224(13) -0.0008(9) 0.0088(11) -0.0016(10)
    C13 0.0165(12) 0.0187(12) 0.0231(13) -0.0027(10) 0.0112(10) -0.0028(10)
    C14 0.0177(12) 0.0158(12) 0.0223(13) -0.0035(9) 0.0083(10) -0.0022(10)
    C15 0.0233(13) 0.0232(13) 0.0231(13) -0.0040(11) 0.0131(11) -0.0009(10)
    C16 0.0250(14) 0.0257(13) 0.0203(13) -0.0065(11) 0.0073(11) 0.0017(10)
    C17 0.0164(13) 0.0265(13) 0.0247(14) -0.0015(10) 0.0032(11) 0.0050(11)
    C18 0.0152(12) 0.0232(13) 0.0252(14) -0.0020(10) 0.0080(11) 0.0010(10)
    C19 0.0194(13) 0.0163(11) 0.0199(12) -0.0032(10) 0.0090(10) 0.0000(10)
_geom_special_details
;
 All esds (except the esd in the dihedral angle between two l.s. planes)
 are estimated using the full covariance matrix.  The cell esds are taken
 into account individually in the estimation of esds in distances, angles
 and torsion angles; correlations between esds in cell parameters are only
 used when they are defined by crystal symmetry.  An approximate (isotropic)
 treatment of cell esds is used for estimating esds involving l.s. planes.
;
loop_
    _geom_bond_atom_site_label_1
    _geom_bond_atom_site_label_2
    _geom_bond_site_symmetry_2
    _geom_bond_distance
    _geom_bond_publ_flag
    Zn1 O1 . 2.0326(17) y
    Zn1 O1 3_776 2.0326(17) ?
    Zn1 N1 3_776 2.093(2) ?
    Zn1 N1 . 2.093(2) y
    Zn1 O4 1_565 2.2435(17) y
    Zn1 O4 3_766 2.2435(17) ?
    N1 C3 . 1.332(3) ?
    N1 C2 . 1.338(3) ?
    N2 C4 . 1.333(4) ?
    N2 C5 . 1.340(3) ?
    N3 C7 . 1.358(3) ?
    N3 C19 . 1.359(3) ?
    N3 H3N . 0.86(2) ?
    O1 C1 . 1.273(3) ?
    O2 C1 . 1.240(3) ?
    O3 C6 . 1.263(3) ?
    O4 C6 . 1.249(3) ?
    C1 C2 . 1.528(3) ?
    C2 C5 . 1.399(3) ?
    C3 C4 . 1.377(4) ?
    C3 H3 . 0.9300 ?
    C4 H4 . 0.9300 ?
    C5 C6 . 1.526(3) ?
    C7 C8 . 1.410(4) ?
    C7 C12 . 1.425(3) ?
    C8 C9 . 1.366(4) ?
    C8 H8 . 0.9300 ?
    C9 C10 . 1.414(4) ?
    C9 H9 . 0.9300 ?
    C10 C11 . 1.357(4) ?
    C10 H10 . 0.9300 ?
    C11 C12 . 1.425(4) ?
    C11 H11 . 0.9300 ?
    C12 C13 . 1.387(4) ?
    C13 C14 . 1.388(4) ?
    C13 H13 . 0.9300 ?
    C14 C19 . 1.422(3) ?
    C14 C15 . 1.427(4) ?
    C15 C16 . 1.357(4) ?
    C15 H15 . 0.9300 ?
    C16 C17 . 1.422(4) ?
    C16 H16 . 0.9300 ?
    C17 C18 . 1.359(4) ?
    C17 H17 . 0.9300 ?
    C18 C19 . 1.414(4) ?
    C18 H18 . 0.9300 ?
loop_
    _geom_angle_atom_site_label_1
    _geom_angle_atom_site_label_2
    _geom_angle_atom_site_label_3
    _geom_angle_site_symmetry_1
    _geom_angle_site_symmetry_3
    _geom_angle
    _geom_angle_publ_flag
    O1 Zn1 O1 . 3_776 180.0 ?
    O1 Zn1 N1 . 3_776 99.32(7) ?
    O1 Zn1 N1 3_776 3_776 80.68(7) ?
    O1 Zn1 N1 . . 80.68(7) ?
    O1 Zn1 N1 3_776 . 99.32(7) ?
    N1 Zn1 N1 3_776 . 180.0 ?
    O1 Zn1 O4 . 1_565 86.88(7) ?
    O1 Zn1 O4 3_776 1_565 93.12(7) ?
    N1 Zn1 O4 3_776 1_565 89.71(7) ?
    N1 Zn1 O4 . 1_565 90.29(7) ?
    O1 Zn1 O4 . 3_766 93.12(7) ?
    O1 Zn1 O4 3_776 3_766 86.88(7) ?
    N1 Zn1 O4 3_776 3_766 90.29(7) ?
    N1 Zn1 O4 . 3_766 89.71(7) ?
    O4 Zn1 O4 1_565 3_766 180.0000(10)
                                     ?
    C3 N1 C2 . . 118.8(2) ?
    C3 N1 Zn1 . . 129.49(17) ?
    C2 N1 Zn1 . . 111.71(16) ?
    C4 N2 C5 . . 116.2(2) ?
    C7 N3 C19 . . 122.7(2) ?
    C7 N3 H3N . . 115.6(19) ?
    C19 N3 H3N . . 121.6(19) ?
    C1 O1 Zn1 . . 115.63(15) ?
    C6 O4 Zn1 . 1_545 145.70(16) ?
    O2 C1 O1 . . 126.6(2) ?
    O2 C1 C2 . . 117.0(2) ?
    O1 C1 C2 . . 116.4(2) ?
    N1 C2 C5 . . 119.9(2) ?
    N1 C2 C1 . . 115.5(2) ?
    C5 C2 C1 . . 124.7(2) ?
    N1 C3 C4 . . 120.1(2) ?
    N1 C3 H3 . . 119.9 ?
    C4 C3 H3 . . 119.9 ?
    N2 C4 C3 . . 123.1(2) ?
    N2 C4 H4 . . 118.5 ?
    C3 C4 H4 . . 118.5 ?
    N2 C5 C2 . . 121.9(2) ?
    N2 C5 C6 . . 115.7(2) ?
    C2 C5 C6 . . 122.3(2) ?
    O4 C6 O3 . . 126.0(2) ?
    O4 C6 C5 . . 119.9(2) ?
    O3 C6 C5 . . 114.1(2) ?
    N3 C7 C8 . . 120.4(2) ?
    N3 C7 C12 . . 119.5(2) ?
    C8 C7 C12 . . 120.1(2) ?
    C9 C8 C7 . . 119.3(2) ?
    C9 C8 H8 . . 120.4 ?
    C7 C8 H8 . . 120.4 ?
    C8 C9 C10 . . 121.2(2) ?
    C8 C9 H9 . . 119.4 ?
    C10 C9 H9 . . 119.4 ?
    C11 C10 C9 . . 120.8(2) ?
    C11 C10 H10 . . 119.6 ?
    C9 C10 H10 . . 119.6 ?
    C10 C11 C12 . . 120.1(2) ?
    C10 C11 H11 . . 120.0 ?
    C12 C11 H11 . . 120.0 ?
    C13 C12 C11 . . 122.9(2) ?
    C13 C12 C7 . . 118.5(2) ?
    C11 C12 C7 . . 118.6(2) ?
    C12 C13 C14 . . 121.2(2) ?
    C12 C13 H13 . . 119.4 ?
    C14 C13 H13 . . 119.4 ?
    C13 C14 C19 . . 119.0(2) ?
    C13 C14 C15 . . 122.8(2) ?
    C19 C14 C15 . . 118.2(2) ?
    C16 C15 C14 . . 120.8(2) ?
    C16 C15 H15 . . 119.6 ?
    C14 C15 H15 . . 119.6 ?
    C15 C16 C17 . . 119.6(2) ?
    C15 C16 H16 . . 120.2 ?
    C17 C16 H16 . . 120.2 ?
    C18 C17 C16 . . 122.1(2) ?
    C18 C17 H17 . . 118.9 ?
    C16 C17 H17 . . 118.9 ?
    C17 C18 C19 . . 118.7(2) ?
    C17 C18 H18 . . 120.6 ?
    C19 C18 H18 . . 120.6 ?
    N3 C19 C18 . . 120.4(2) ?
    N3 C19 C14 . . 119.1(2) ?
    C18 C19 C14 . . 120.5(2) ?
loop_
    _geom_torsion_atom_site_label_1
    _geom_torsion_atom_site_label_2
    _geom_torsion_atom_site_label_3
    _geom_torsion_atom_site_label_4
    _geom_torsion_site_symmetry_1
    _geom_torsion_site_symmetry_2
    _geom_torsion_site_symmetry_3
    _geom_torsion_site_symmetry_4
    _geom_torsion
    _geom_torsion_publ_flag
    O1 Zn1 N1 C3 . . . . 179.3(2) ?
    O1 Zn1 N1 C3 3_776 . . . -0.7(2) ?
    O4 Zn1 N1 C3 1_565 . . . 92.5(2) ?
    O4 Zn1 N1 C3 3_766 . . . -87.5(2) ?
    O1 Zn1 N1 C2 . . . . -1.26(16) ?
    O1 Zn1 N1 C2 3_776 . . . 178.74(16) ?
    O4 Zn1 N1 C2 1_565 . . . -88.05(16) ?
    O4 Zn1 N1 C2 3_766 . . . 91.95(16) ?
    N1 Zn1 O1 C1 3_776 . . . -177.15(17) ?
    N1 Zn1 O1 C1 . . . . 2.85(17) ?
    O4 Zn1 O1 C1 1_565 . . . 93.66(17) ?
    O4 Zn1 O1 C1 3_766 . . . -86.34(17) ?
    Zn1 O1 C1 O2 . . . . 175.2(2) ?
    Zn1 O1 C1 C2 . . . . -3.8(3) ?
    C3 N1 C2 C5 . . . . -0.7(3) ?
    Zn1 N1 C2 C5 . . . . 179.80(17) ?
    C3 N1 C2 C1 . . . . 179.3(2) ?
    Zn1 N1 C2 C1 . . . . -0.2(2) ?
    O2 C1 C2 N1 . . . . -176.4(2) ?
    O1 C1 C2 N1 . . . . 2.7(3) ?
    O2 C1 C2 C5 . . . . 3.6(4) ?
    O1 C1 C2 C5 . . . . -177.4(2) ?
    C2 N1 C3 C4 . . . . 0.7(4) ?
    Zn1 N1 C3 C4 . . . . -179.85(18) ?
    C5 N2 C4 C3 . . . . -0.7(4) ?
    N1 C3 C4 N2 . . . . 0.0(4) ?
    C4 N2 C5 C2 . . . . 0.7(4) ?
    C4 N2 C5 C6 . . . . 178.2(2) ?
    N1 C2 C5 N2 . . . . -0.1(4) ?
    C1 C2 C5 N2 . . . . 179.9(2) ?
    N1 C2 C5 C6 . . . . -177.4(2) ?
    C1 C2 C5 C6 . . . . 2.6(4) ?
    Zn1 O4 C6 O3 1_545 . . . -171.95(18) ?
    Zn1 O4 C6 C5 1_545 . . . 11.3(4) ?
    N2 C5 C6 O4 . . . . 83.9(3) ?
    C2 C5 C6 O4 . . . . -98.6(3) ?
    N2 C5 C6 O3 . . . . -93.2(3) ?
    C2 C5 C6 O3 . . . . 84.3(3) ?
    C19 N3 C7 C8 . . . . -177.2(2) ?
    C19 N3 C7 C12 . . . . 2.4(4) ?
    N3 C7 C8 C9 . . . . 179.3(2) ?
    C12 C7 C8 C9 . . . . -0.4(4) ?
    C7 C8 C9 C10 . . . . 0.8(4) ?
    C8 C9 C10 C11 . . . . -0.8(4) ?
    C9 C10 C11 C12 . . . . 0.2(4) ?
    C10 C11 C12 C13 . . . . -179.4(2) ?
    C10 C11 C12 C7 . . . . 0.2(4) ?
    N3 C7 C12 C13 . . . . -0.1(3) ?
    C8 C7 C12 C13 . . . . 179.5(2) ?
    N3 C7 C12 C11 . . . . -179.8(2) ?
    C8 C7 C12 C11 . . . . -0.2(3) ?
    C11 C12 C13 C14 . . . . 178.3(2) ?
    C7 C12 C13 C14 . . . . -1.4(4) ?
    C12 C13 C14 C19 . . . . 0.7(4) ?
    C12 C13 C14 C15 . . . . -178.8(2) ?
    C13 C14 C15 C16 . . . . 178.9(2) ?
    C19 C14 C15 C16 . . . . -0.6(4) ?
    C14 C15 C16 C17 . . . . -0.7(4) ?
    C15 C16 C17 C18 . . . . 1.6(4) ?
    C16 C17 C18 C19 . . . . -1.2(4) ?
    C7 N3 C19 C18 . . . . 176.9(2) ?
    C7 N3 C19 C14 . . . . -3.1(4) ?
    C17 C18 C19 N3 . . . . 179.8(2) ?
    C17 C18 C19 C14 . . . . -0.2(4) ?
    C13 C14 C19 N3 . . . . 1.6(3) ?
    C15 C14 C19 N3 . . . . -178.9(2) ?
    C13 C14 C19 C18 . . . . -178.4(2) ?
    C15 C14 C19 C18 . . . . 1.1(3) ?
loop_
    _geom_hbond_atom_site_label_D
    _geom_hbond_atom_site_label_H
    _geom_hbond_atom_site_label_A
    _geom_hbond_site_symmetry_A
    _geom_hbond_distance_DH
    _geom_hbond_distance_HA
    _geom_hbond_distance_DA
    _geom_hbond_angle_DHA
    _geom_hbond_publ_flag
    N3 H3N O3 . 0.86(2) 1.78(2) 2.634(3) 172(3) y
    C13 H13 O2 3_666 0.93 2.38 3.211(4) 149 y
    C16 H16 O3 4_566 0.93 2.49 3.377(3) 159 y
data_global
_journal_date_recd_electronic     2010-06-12
_journal_date_accepted     2010-06-27
_journal_name_full     'Acta Crystallographica, Section E'
_journal_year     2010
_journal_volume     66
_journal_issue      8
_journal_page_first     m882
_journal_page_last     m882
_journal_paper_category     QM
_journal_coeditor_code     XU2784
_publ_contact_author_name     'Hossein Eshtiagh-Hosseini'
_publ_contact_author_address
;
Department of Chemistry, School of Sciences,
Ferdowsi University of Mashhad,
 Mashhad, Iran
;
_publ_contact_author_email     heshtiagh@ferdowsi.um.ac.ir
_publ_contact_author_fax     '+985118797660'
_publ_contact_author_phone     '+985118796416'
_publ_section_title
;\
<i>catena</i>-Poly[diacridinium
[zinc(II)-di-\m-pyrazine-2,3-dicarboxylato-\k^3^<i>N</i>^1^,<i>O</i>^2^:\
<i>O</i>^3^;<i>O</i>^3^:<i>N</i>^1^,<i>O</i>^2^]]
;
loop_
    _publ_author_name
    _publ_author_address
    'Eshtiagh-Hosseini*, Hossein'
;
Department of Chemistry,
School of Sciences,
Ferdowsi University of Mashhad,
Mashhad, Iran
;
    'Aghabozorg, Hossein'
;
Faculty of Chemistry,
Islamic Azad University,
North Tehran Branch,
Tehran, Iran
;
    'Mirzaei, Masoud'
;
Department of Chemistry,
School of Sciences,
Ferdowsi University of Mashhad,
Mashhad, Iran
;
