# Supplementary material for: catena-Poly[diacridinium [zinc(II)-di-μ-pyrazine-2,3-dicarboxyl­ato-κ3 N 1,O 2:O 3;O 3:N 1,O 2]]
Source: Acta Crystallogr Sect E Struct Rep Online. 2010 Jul 3;66(Pt 8):m882. doi: 10.1107/S1600536810025195 (PMC3007445; doi:10.1107/S1600536810025195)
Supplement: Supplementary file 2 [file e-66-0m882-Isup2.hkl]

#
# h,k,l, Fc-squared, Fo-squared, sigma(Fo-squared) and status flag
#
data_I
_shelx_title ' b in P2(1)/c'
_shelx_refln_list_code          4
_shelx_F_calc_maximum      211.75
_exptl_crystal_F_000       776.00
_reflns_d_resolution_high  0.8348
 
loop_
 _symmetry_equiv_pos_as_xyz
 'x, y, z'
 '-x, y+1/2, -z+1/2'
 '-x, -y, -z'
 'x, -y-1/2, z-1/2'
 
_cell_length_a    13.2256
_cell_length_b     6.8141
_cell_length_c    17.9889
_cell_angle_alpha  90.000
_cell_angle_beta  111.013
_cell_angle_gamma  90.000
 
_shelx_F_squared_multiplier     1.000
 
loop_
 _refln_index_h
 _refln_index_k
 _refln_index_l
 _refln_F_squared_calc
 _refln_F_squared_meas
 _refln_F_squared_sigma
 _refln_observed_status
   1   0   0     1929.75     2034.12     49.87 o
   2   0   0    13084.58    14391.54    197.69 o
   3   0   0     3034.54     3478.35     49.14 o
   4   0   0     1671.08     1736.67     33.96 o
   5   0   0      222.45      127.84      4.49 o
   6   0   0     2458.49     2614.50     46.15 o
   7   0   0     5938.20     6839.91     96.78 o
   8   0   0     2071.04     2264.68     35.34 o
   9   0   0      657.63      712.32     14.26 o
  10   0   0     3114.68     3391.68    184.75 o
  11   0   0     3343.67     3683.60    105.55 o
  12   0   0      428.91      448.91     21.76 o
  13   0   0      306.34      316.57     21.25 o
  14   0   0      174.50      191.36     18.51 o
   1   1   0      534.77      527.06      6.05 o
   2   1   0     1238.01     1306.92     13.79 o
   3   1   0     2120.68     2336.35     23.94 o
   4   1   0      446.04      363.57      5.26 o
   5   1   0       62.41       74.71      2.76 o
   6   1   0      461.56      538.30      7.61 o
   7   1   0     1279.63     1472.37     17.10 o
   8   1   0     1456.78     1474.95     17.52 o
   9   1   0      976.96     1024.61     18.10 o
  10   1   0        3.66        5.12      4.78 o
  11   1   0       13.74       17.71      5.89 o
  12   1   0      218.51      180.43     12.95 o
  13   1   0      220.88      214.83     13.02 o
  14   1   0        2.44        0.00      7.07 o
   0   2   0     6605.10     7244.92    100.33 o
   1   2   0    16593.39    17545.10    169.26 o
   2   2   0     1088.34     1377.78     15.16 o
   3   2   0     1590.01     1493.54     16.52 o
   4   2   0      653.13      579.09      7.91 o
   5   2   0     1034.00      943.23     11.73 o
   6   2   0      690.55      589.21      8.55 o
   7   2   0       38.43       20.79      2.49 o
   8   2   0      387.69      350.18      6.70 o
   9   2   0      869.50      897.43     13.86 o
  10   2   0       34.21       21.15      4.89 o
  11   2   0      979.64     1048.06     24.16 o
  12   2   0      644.09      667.34     19.04 o
  13   2   0      166.93      184.14     13.40 o
  14   2   0       80.34       72.42     10.08 o
   1   3   0     1128.69     1171.46     13.73 o
   2   3   0      793.79      802.88     10.29 o
   3   3   0      239.34      241.96      4.84 o
   4   3   0     1369.36     1447.47     17.03 o
   5   3   0      303.91      286.29      5.73 o
   6   3   0       48.61       55.73      3.35 o
   7   3   0      143.08      133.78      4.84 o
   8   3   0       25.69       17.90      3.10 o
   9   3   0        7.57        6.59      3.68 o
  10   3   0       38.75       42.77      5.30 o
  11   3   0      489.11      484.24     17.98 o
  12   3   0      473.94      400.61     16.60 o
  13   3   0       79.41       78.84      9.78 o
   0   4   0       35.44       15.83      3.22 o
   1   4   0     1481.25     1315.50     15.99 o
   2   4   0     6686.00     7330.06     73.73 o
   3   4   0      187.48      163.73      4.73 o
   4   4   0     2174.84     2289.62     25.90 o
   5   4   0     4139.62     4451.28     44.53 o
   6   4   0     1662.18     1776.87     21.55 o
   7   4   0      271.99      239.93      6.48 o
   8   4   0      313.18      293.46      7.19 o
   9   4   0      600.22      616.82     11.77 o
  10   4   0     1112.49     1202.77     21.13 o
  11   4   0        4.54        0.00      6.16 o
  12   4   0      975.43     1071.66     26.28 o
   1   5   0      180.33      158.25      6.16 o
   2   5   0      122.41       93.32      4.44 o
   3   5   0     2906.38     3189.12     35.27 o
   4   5   0        3.87        5.87      2.97 o
   5   5   0      602.98      619.61     10.48 o
   6   5   0       71.84       59.92      4.52 o
   7   5   0      492.46      450.14      9.17 o
   8   5   0      703.66      699.30     12.16 o
   9   5   0        0.47        1.13      4.82 o
  10   5   0      138.19      124.62      9.02 o
  11   5   0       19.40        0.00      9.97 o
   0   6   0     1993.82     2076.78     35.72 o
   1   6   0      511.60      483.46      9.33 o
   2   6   0       16.82        7.56      3.61 o
   3   6   0        8.86        1.69      3.86 o
   4   6   0      175.75      149.38      8.11 o
   5   6   0        5.91        0.00      3.90 o
   6   6   0      293.93      291.45      9.99 o
   7   6   0      456.92      425.42     11.46 o
   8   6   0       95.13       96.84      7.66 o
   9   6   0       72.23       50.57      9.47 o
  10   6   0      317.62      359.54     28.68 o
   1   7   0       59.95       43.48      6.33 o
   2   7   0       10.93        7.12      5.05 o
   3   7   0      135.51      116.32      9.27 o
   4   7   0      314.60      328.13     12.99 o
   5   7   0       51.27       45.18      9.18 o
   6   7   0       14.82        7.89      6.95 o
   7   7   0       64.66       52.29      8.23 o
   0   8   0      163.03      135.72     16.68 o
   1   8   0      182.22      207.74     14.71 o
   2   8   0      393.13      432.51     15.48 o
 -14   1   1      108.59      111.85     13.13 o
 -13   1   1      748.41      769.79     21.21 o
 -12   1   1      632.71      601.33     17.72 o
 -11   1   1      385.25      370.28     13.03 o
 -10   1   1      567.83      562.79     11.44 o
  -9   1   1     3398.83     3572.86     54.27 o
  -8   1   1     1740.45     1760.01     27.05 o
  -7   1   1     2402.06     2635.13     32.14 o
  -6   1   1     2671.96     3200.20     36.03 o
  -5   1   1      766.87      789.72     10.66 o
  -4   1   1      217.36      118.95      3.84 o
  -3   1   1     1993.76     1926.18     22.34 o
  -2   1   1       82.25       52.36      2.53 o
  -1   1   1     1205.37     1199.74     12.50 o
   0   1   1       19.78       18.08      1.48 o
   1   1   1      348.55      350.92      5.15 o
   2   1   1     9674.91    10801.49    112.13 o
   3   1   1    12700.12    14102.67    136.40 o
   4   1   1     8617.98     9386.58     91.50 o
   5   1   1     1041.19      981.16     11.68 o
   6   1   1     2446.37     2743.79     30.63 o
   7   1   1      969.83      904.11     11.60 o
   8   1   1     1369.70     1257.88     16.85 o
   9   1   1       11.94        8.01      3.10 o
  10   1   1      210.20      233.39     11.30 o
  11   1   1      557.13      577.96     16.83 o
  12   1   1      271.57      270.24     16.86 o
  13   1   1      448.97      426.06     15.92 o
  14   1   1      624.29      643.44     20.53 o
 -14   2   1       20.96       27.97      8.26 o
 -13   2   1       27.38       18.40      8.30 o
 -12   2   1     1214.79     1268.86     28.78 o
 -11   2   1      626.75      615.80     18.07 o
 -10   2   1      312.39      312.63      8.62 o
  -9   2   1       45.11       34.31      3.84 o
  -8   2   1       37.89       18.24      2.75 o
  -7   2   1        8.64        1.24      2.11 o
  -6   2   1      571.60      607.10      9.37 o
  -5   2   1     2015.83     2238.66     38.08 o
  -4   2   1       17.38        5.50      1.65 o
  -3   2   1     1591.41     1745.39     18.92 o
  -2   2   1     3506.77     3875.82     44.87 o
  -1   2   1      560.63      498.64      8.84 o
   0   2   1    20075.38    21247.53    204.82 o
   1   2   1    21866.68    24500.65    235.94 o
   2   2   1      466.30      404.95      5.79 o
   3   2   1       58.97       57.96      2.50 o
   4   2   1      953.29     1019.03     12.21 o
   5   2   1        1.93        2.79      1.76 o
   6   2   1      199.09      191.85      4.51 o
   7   2   1       49.66       28.55      2.76 o
   8   2   1      460.06      457.62      7.87 o
   9   2   1      846.30      863.07     15.12 o
  10   2   1        0.04        0.00      4.98 o
  11   2   1      110.19       78.54      8.51 o
  12   2   1        3.77        1.05      6.45 o
  13   2   1       14.54        3.45      7.13 o
  14   2   1       98.05       84.30     10.44 o
 -14   3   1      367.99      355.63     17.19 o
 -13   3   1      188.67      203.78     13.13 o
 -12   3   1       15.86       19.20      7.16 o
 -11   3   1     1758.54     1881.40     38.43 o
 -10   3   1       56.11       44.85      4.71 o
  -9   3   1       41.31       34.32      4.13 o
  -8   3   1     1560.79     1638.41     20.06 o
  -7   3   1     1181.10     1211.03     15.53 o
  -6   3   1      144.15      111.66      4.35 o
  -5   3   1     2656.18     2794.96     30.40 o
  -4   3   1     3908.17     4123.53     42.70 o
  -3   3   1      815.75      661.87      9.14 o
  -2   3   1     1186.23     1064.99     12.98 o
  -1   3   1      327.39      226.25      4.40 o
   0   3   1      241.14      162.93      3.68 o
   1   3   1       40.20       58.45      2.61 o
   2   3   1     3201.37     3121.31     32.63 o
   3   3   1     6615.98     6976.48     69.57 o
   4   3   1      739.77      616.82      8.92 o
   5   3   1     2943.74     3285.43     34.94 o
   6   3   1       83.48       46.96      3.57 o
   7   3   1      656.77      609.19      9.67 o
   8   3   1      435.42      440.40      8.61 o
   9   3   1     1839.39     1965.89     28.21 o
  10   3   1      271.38      268.76     10.23 o
  11   3   1      239.54      246.93     12.76 o
  12   3   1       17.81        8.58      6.16 o
  13   3   1      119.08      122.51     12.90 o
 -13   4   1        3.35        0.00     10.71 o
 -12   4   1     2596.36     2786.56     50.99 o
 -11   4   1       90.34       67.51      8.35 o
 -10   4   1       69.75       53.30      5.34 o
  -9   4   1       76.32       57.01      5.01 o
  -8   4   1       46.68       29.58      3.65 o
  -7   4   1        5.39        2.37      3.03 o
  -6   4   1       12.79        2.93      2.73 o
  -5   4   1        0.16        0.16      2.37 o
  -4   4   1      591.53      580.92      9.20 o
  -3   4   1      665.57      704.84     10.65 o
  -2   4   1       21.82       23.26      2.66 o
  -1   4   1      338.71      323.60      6.08 o
   0   4   1      290.79      275.35      6.36 o
   1   4   1     1476.43     1574.87     18.49 o
   2   4   1     2007.15     2248.97     25.15 o
   3   4   1      154.41      173.00      4.94 o
   4   4   1      231.45      194.01      5.58 o
   5   4   1     1276.19     1390.73     16.52 o
   6   4   1      867.47      930.89     13.24 o
   7   4   1      636.40      602.55     11.76 o
   8   4   1        0.08        0.00      3.29 o
   9   4   1      254.90      233.55      8.99 o
  10   4   1      240.93      248.50     10.70 o
  11   4   1       17.27        2.15      7.72 o
  12   4   1      188.65      161.58     13.92 o
 -11   5   1      407.50      424.76     24.85 o
 -10   5   1      569.24      587.15     13.91 o
  -9   5   1      614.86      670.15     13.18 o
  -8   5   1     1063.70     1216.15     17.37 o
  -7   5   1      444.67      442.58      9.00 o
  -6   5   1     1318.14     1392.77     18.57 o
  -5   5   1        5.52        6.21      3.10 o
  -4   5   1     2341.71     2418.66     30.16 o
  -3   5   1     2288.49     2325.18     26.95 o
  -2   5   1     2202.90     2202.08     27.68 o
  -1   5   1      534.64      508.73      9.52 o
   0   5   1      751.34      783.80     11.53 o
   1   5   1     3876.23     4028.13     43.04 o
   2   5   1     1485.89     1444.76     21.70 o
   3   5   1      902.35      786.92     11.86 o
   4   5   1     1662.26     1756.39     21.65 o
   5   5   1       89.56       70.23      4.81 o
   6   5   1      127.71      131.46      5.71 o
   7   5   1      241.43      264.12      7.54 o
   8   5   1      324.06      325.80      8.35 o
   9   5   1      443.14      431.11     14.32 o
  10   5   1      409.90      429.30     17.78 o
  11   5   1        2.90        0.00     14.62 o
 -10   6   1       31.25       20.24      7.71 o
  -9   6   1       33.80       43.26      7.25 o
  -8   6   1       27.18       27.50      6.18 o
  -7   6   1        1.78        0.00      4.64 o
  -6   6   1      178.20      155.89      9.98 o
  -5   6   1        8.18        3.58      3.71 o
  -4   6   1      191.13      178.31      7.71 o
  -3   6   1      417.33      373.65      8.27 o
  -2   6   1        0.32        0.00      3.26 o
  -1   6   1       66.80       45.82      4.43 o
   0   6   1      104.54       98.70      5.76 o
   1   6   1      569.39      568.05     11.27 o
   2   6   1      927.63      906.09     15.13 o
   3   6   1        1.05        0.00      3.94 o
   4   6   1       25.27       15.45      4.21 o
   5   6   1       30.22       27.79      5.31 o
   6   6   1       49.28       36.15      5.74 o
   7   6   1      185.01      203.05      9.46 o
   8   6   1       36.85       45.34      6.91 o
   9   6   1       10.49        0.00      7.24 o
  -7   7   1      748.03      761.41     18.67 o
  -6   7   1       94.53      102.52      9.27 o
  -5   7   1      894.70      957.19     20.81 o
  -4   7   1       67.98       41.09      5.98 o
  -3   7   1      646.10      639.26     14.78 o
  -2   7   1      246.70      255.54      9.90 o
  -1   7   1       74.29       72.11      6.76 o
   0   7   1      223.35      243.95     10.09 o
   1   7   1      406.96      405.93     11.66 o
   2   7   1       24.79       21.64      6.22 o
   3   7   1       38.91       27.84      6.98 o
   4   7   1      547.08      534.79     18.06 o
   5   7   1      424.51      438.65     13.55 o
   6   7   1      259.97      277.21     11.42 o
   7   7   1       83.06       77.05      8.19 o
  -3   8   1       47.19       41.05      8.37 o
  -2   8   1       58.64       37.76      8.27 o
  -1   8   1       54.30       41.05      7.88 o
   0   8   1        4.46        0.88      7.14 o
   1   8   1      104.21       82.92      9.00 o
   2   8   1        1.72        0.00      7.39 o
 -15   0   2      138.08      117.24     20.45 o
 -14   0   2       34.60       42.09     11.27 o
 -13   0   2      110.98      115.76     14.19 o
 -12   0   2     1701.88     1869.78     52.87 o
 -11   0   2      432.52      416.54     19.55 o
 -10   0   2     7911.90     9088.70    185.88 o
  -9   0   2       21.00       14.07      4.55 o
  -8   0   2     2258.62     2317.81     43.49 o
  -7   0   2     3573.11     3691.87     87.78 o
  -6   0   2     1982.75     1922.81     42.70 o
  -5   0   2     1043.47     1031.61     20.73 o
  -4   0   2      547.61      525.96     12.73 o
  -3   0   2      106.78      193.33      7.05 o
  -2   0   2    44836.36    51422.44    859.41 o
  -1   0   2     5558.12     6055.20     87.56 o
   0   0   2    21382.58    21495.21    341.21 o
   1   0   2     2848.40     2676.81     37.81 o
   2   0   2     1197.21     1525.15     32.20 o
   3   0   2     3196.26     3887.63     64.36 o
   4   0   2      838.09     1012.93     30.79 o
   5   0   2     1474.13     1559.28     29.28 o
   6   0   2     3931.67     4355.33     74.30 o
   7   0   2      751.97      724.99     17.59 o
   8   0   2      190.84      173.64      9.30 o
   9   0   2     1505.64     1541.10     41.30 o
  10   0   2     1228.66     1211.14     36.54 o
  11   0   2      258.97      296.23     25.34 o
  12   0   2        8.94        3.61      9.53 o
  13   0   2      117.82      123.29     15.16 o
  14   0   2       76.79       89.63     20.24 o
 -15   1   2       28.43        2.38      9.97 o
 -14   1   2       11.28       12.38      7.34 o
 -13   1   2        2.16        0.00      6.02 o
 -12   1   2      140.97      111.57      9.49 o
 -11   1   2     2099.48     2223.61     35.41 o
 -10   1   2     1058.98     1195.09     21.18 o
  -9   1   2      118.59      120.56     12.12 o
  -8   1   2     1191.93     1325.28     17.53 o
  -7   1   2      177.04      192.43      4.88 o
  -6   1   2      362.40      374.26      8.76 o
  -5   1   2      525.37      588.45      8.60 o
  -4   1   2      155.35      182.09      3.84 o
  -3   1   2     1201.12     1262.36     13.75 o
  -2   1   2       83.44       66.29      2.02 o
  -1   1   2     4007.49     3763.79     35.31 o
   0   1   2     1319.84     1415.21     15.92 o
   1   1   2     1403.96     1439.08     15.02 o
   2   1   2    14633.89    16398.36    173.22 o
   3   1   2    10048.48    10902.56    125.74 o
   4   1   2     6984.17     8011.85     78.73 o
   5   1   2      316.91      341.22      6.12 o
   6   1   2     2886.09     3442.63     38.63 o
   7   1   2     1981.67     2183.82     28.87 o
   8   1   2      147.28      136.90      5.97 o
   9   1   2       41.41       37.68      4.32 o
  10   1   2       38.67       32.28      6.19 o
  11   1   2      110.00       92.85     11.81 o
  12   1   2      110.74      102.38     10.35 o
  13   1   2       79.94       55.27      8.80 o
  14   1   2        0.10        0.00      7.90 o
 -14   2   2      166.79      158.36     12.26 o
 -13   2   2      907.94      908.51     23.48 o
 -12   2   2       33.68       17.37      6.64 o
 -11   2   2     3006.90     3304.06     49.30 o
 -10   2   2       78.96       59.63      5.08 o
  -9   2   2     1023.43      994.89     14.88 o
  -8   2   2      145.14      164.50      5.79 o
  -7   2   2      260.89      196.76      4.89 o
  -6   2   2     2996.84     3084.04     32.66 o
  -5   2   2     3398.07     3501.26     36.34 o
  -4   2   2     7627.75     8123.25     80.17 o
  -3   2   2     4205.96     4457.25     44.87 o
  -2   2   2       20.58        3.71      1.27 o
  -1   2   2     5959.81     6093.70     64.46 o
   0   2   2     3520.22     4110.13     44.31 o
   1   2   2     4678.03     4446.83     44.40 o
   2   2   2       32.24       11.83      1.54 o
   3   2   2       11.43       11.99      1.77 o
   4   2   2      341.20      305.18      5.26 o
   5   2   2     4172.20     4587.85     46.79 o
   6   2   2     2981.75     3062.08     32.60 o
   7   2   2     2284.83     2375.83     26.38 o
   8   2   2     1251.30     1281.26     17.65 o
   9   2   2      165.20      171.13     12.84 o
  10   2   2      367.67      355.02     12.77 o
  11   2   2      349.44      341.32     15.29 o
  12   2   2      183.95      193.15     12.29 o
  13   2   2       79.96       91.40     10.27 o
 -14   3   2       15.62       12.33      8.35 o
 -13   3   2      209.06      169.76     12.07 o
 -12   3   2       54.74       34.59      7.17 o
 -11   3   2       89.01       76.25      7.24 o
 -10   3   2       82.31       73.19      5.30 o
  -9   3   2     1571.18     1642.48     22.33 o
  -8   3   2      100.54       93.36      4.62 o
  -7   3   2       12.11       13.54      2.84 o
  -6   3   2       44.33       42.26      3.13 o
  -5   3   2      384.20      365.51      6.58 o
  -4   3   2       62.12       48.12      2.88 o
  -3   3   2      233.15      204.00      4.42 o
  -2   3   2      901.53      968.94     13.00 o
  -1   3   2      378.51      375.85      5.97 o
   0   3   2      195.51      202.83      4.05 o
   1   3   2     1861.56     1826.73     20.12 o
   2   3   2        2.85        0.11      1.63 o
   3   3   2      234.42      237.57      4.82 o
   4   3   2     1663.26     1941.05     21.85 o
   5   3   2       70.90       59.19      3.35 o
   6   3   2      160.38      154.92      5.64 o
   7   3   2       17.28       13.77      2.89 o
   8   3   2      464.54      465.90     10.26 o
   9   3   2      683.80      675.31     13.39 o
  10   3   2       40.05       26.65      5.62 o
  11   3   2        3.07        0.00      5.88 o
  12   3   2       85.14       64.07      8.70 o
  13   3   2       44.40       23.53      9.30 o
 -13   4   2       98.30       64.43     10.21 o
 -12   4   2     1154.30     1259.96     28.77 o
 -11   4   2      674.04      695.37     16.79 o
 -10   4   2      316.96      325.88      8.98 o
  -9   4   2      321.62      307.88      8.42 o
  -8   4   2      299.57      278.03      7.00 o
  -7   4   2      664.94      717.22     11.34 o
  -6   4   2     1223.92     1209.93     15.96 o
  -5   4   2     4566.79     4926.62     51.45 o
  -4   4   2     2969.10     3149.04     34.17 o
  -3   4   2     2349.46     2377.98     26.54 o
  -2   4   2      507.79      440.61      7.83 o
  -1   4   2      110.98       67.07      4.16 o
   0   4   2     6725.28     6933.93     75.22 o
   1   4   2      388.71      487.34      7.76 o
   2   4   2     4728.65     5320.09     54.60 o
   3   4   2      550.25      494.92      8.12 o
   4   4   2     3514.04     3718.13     42.46 o
   5   4   2     1227.14     1186.13     15.46 o
   6   4   2     1062.87     1048.84     14.46 o
   7   4   2     1255.10     1284.89     17.09 o
   8   4   2      530.37      520.74     13.33 o
   9   4   2      125.58      115.13      7.03 o
  10   4   2      344.11      333.27     13.21 o
  11   4   2      125.67      150.86     12.84 o
  12   4   2      160.53      152.77     13.84 o
 -12   5   2        8.75        5.24      7.93 o
 -11   5   2       75.33       65.00      7.97 o
 -10   5   2        6.16        3.45      4.96 o
  -9   5   2        3.10        0.00      4.26 o
  -8   5   2       95.13       93.47      5.91 o
  -7   5   2       72.05       48.73      4.98 o
  -6   5   2      396.04      367.87      8.53 o
  -5   5   2      107.08      108.91      8.02 o
  -4   5   2      940.45      965.10     13.85 o
  -3   5   2      125.21      112.17      5.34 o
  -2   5   2       11.73        3.13      2.66 o
  -1   5   2       14.92        3.09      2.70 o
   0   5   2      259.94      222.64      5.90 o
   1   5   2        0.54        0.00      2.53 o
   2   5   2       21.43       13.45      2.86 o
   3   5   2       91.56       89.69      4.43 o
   4   5   2       60.69       59.17      4.23 o
   5   5   2       93.06       80.15      4.64 o
   6   5   2      590.50      566.46     13.13 o
   7   5   2     1291.22     1383.79     21.95 o
   8   5   2      150.67      158.78     11.67 o
   9   5   2       28.21       13.55      6.99 o
  10   5   2      334.34      346.20     17.95 o
  11   5   2        1.55        0.00     12.91 o
 -10   6   2      169.05      206.76     12.53 o
  -9   6   2      371.66      416.40     13.10 o
  -8   6   2     1301.57     1417.07     28.17 o
  -7   6   2      296.27      319.52      8.80 o
  -6   6   2      299.78      299.44      8.49 o
  -5   6   2       43.30       34.04      4.29 o
  -4   6   2       67.75       58.03      4.66 o
  -3   6   2       71.72       60.79      6.29 o
  -2   6   2      728.19      774.07     13.72 o
  -1   6   2     2217.63     2345.21     30.36 o
   0   6   2     2118.44     2207.60     28.91 o
   1   6   2     2296.25     2495.68     32.01 o
   2   6   2      200.48      159.00      6.84 o
   3   6   2     2028.23     2192.75     31.43 o
   4   6   2       43.01       34.30      5.17 o
   5   6   2      260.92      241.14      9.54 o
   6   6   2      738.57      797.70     15.96 o
   7   6   2      460.47      449.93     12.04 o
   8   6   2      125.53      101.75     11.42 o
   9   6   2      805.37      860.90     22.52 o
  -8   7   2       14.21       16.59      8.42 o
  -7   7   2      184.29      148.05     13.12 o
  -6   7   2        9.18        0.00      6.64 o
  -5   7   2        0.03        0.00      5.60 o
  -4   7   2      109.87       93.73      7.39 o
  -3   7   2      101.41       97.65      7.68 o
  -2   7   2      159.76      190.51      9.13 o
  -1   7   2      856.93      924.95     18.08 o
   0   7   2      804.17      897.75     19.94 o
   1   7   2        0.63        0.00      5.56 o
   2   7   2       39.73       13.14      5.64 o
   3   7   2       43.56       25.78      6.04 o
   4   7   2        0.31        0.00      5.52 o
   5   7   2       12.10        2.37      7.52 o
   6   7   2       44.97       40.62      7.06 o
  -3   8   2      378.05      434.61     18.03 o
  -2   8   2      304.65      319.01     18.02 o
  -1   8   2      104.72       92.94      9.37 o
   0   8   2      157.90      161.64     10.82 o
   1   8   2      273.37      322.52     15.28 o
   2   8   2      329.46      400.47     19.46 o
 -15   1   3      528.54      509.41     18.47 o
 -14   1   3      630.31      695.91     20.72 o
 -13   1   3      330.63      356.66     14.87 o
 -12   1   3       72.59       66.05      8.04 o
 -11   1   3     1248.90     1424.94     34.44 o
 -10   1   3      839.20      862.17     15.44 o
  -9   1   3     2828.90     2931.69     43.24 o
  -8   1   3     3904.10     4293.90     53.09 o
  -7   1   3     4407.56     5081.17     56.02 o
  -6   1   3     1162.80     1228.82     24.73 o
  -5   1   3      480.95      676.58     11.55 o
  -4   1   3     3077.81     3085.95     37.04 o
  -3   1   3     6235.85     6675.80     65.63 o
  -2   1   3    10154.67    10591.25    102.73 o
  -1   1   3      588.38      503.88      8.11 o
   0   1   3     9703.51    10068.62    112.00 o
   1   1   3    16122.36    16584.38    169.30 o
   2   1   3     4114.89     4107.83     58.49 o
   3   1   3     3995.41     3849.75     38.77 o
   4   1   3     8216.04     8954.70     94.35 o
   5   1   3      515.72      394.37      6.82 o
   6   1   3      307.08      363.69      8.96 o
   7   1   3     1094.81     1177.78     17.85 o
   8   1   3      171.77      169.69      6.67 o
   9   1   3      531.31      509.77     11.07 o
  10   1   3      818.22      824.15     26.98 o
  11   1   3      898.17      883.25     21.87 o
  12   1   3      812.70      783.30     21.32 o
  13   1   3      384.94      391.53     23.95 o
 -14   2   3      235.19      210.84     13.41 o
 -13   2   3        0.07        0.00      6.49 o
 -12   2   3     1313.41     1378.38     29.66 o
 -11   2   3       13.61       13.47      4.77 o
 -10   2   3     1357.55     1392.35     21.87 o
  -9   2   3     1359.64     1434.12     19.57 o
  -8   2   3       67.98       52.17      3.99 o
  -7   2   3      371.83      348.80      6.32 o
  -6   2   3      240.01      301.85      7.01 o
  -5   2   3        2.83        0.00      1.71 o
  -4   2   3     2251.39     2517.30     26.68 o
  -3   2   3      600.95      592.36      9.09 o
  -2   2   3     1362.38     1402.79     15.49 o
  -1   2   3      585.17      564.04      7.99 o
   0   2   3       27.97       12.66      1.69 o
   1   2   3     3150.45     3412.17     37.33 o
   2   2   3      347.80      351.95      5.34 o
   3   2   3     1936.66     2243.50     23.89 o
   4   2   3      223.89      179.30      4.06 o
   5   2   3     1746.25     1966.43     21.88 o
   6   2   3      528.14      579.67      8.67 o
   7   2   3       20.59       12.53      2.65 o
   8   2   3      119.35      100.85      5.11 o
   9   2   3       90.86       71.60      5.61 o
  10   2   3      146.84      152.08     10.01 o
  11   2   3        2.30        6.93      6.21 o
  12   2   3      253.35      221.51     13.19 o
  13   2   3       10.88        9.00      7.98 o
 -14   3   3      435.92      455.59     17.09 o
 -13   3   3      477.90      494.45     23.57 o
 -12   3   3      674.50      688.20     19.34 o
 -11   3   3        3.80        1.25      4.47 o
 -10   3   3      163.28      166.69      8.50 o
  -9   3   3       39.17       31.86      4.16 o
  -8   3   3     1288.60     1274.66     16.51 o
  -7   3   3      752.06      773.47     11.27 o
  -6   3   3       13.30        2.03      2.26 o
  -5   3   3     5043.99     5188.96     53.17 o
  -4   3   3      458.27      334.49      6.07 o
  -3   3   3     2612.82     2467.65     26.62 o
  -2   3   3     3949.82     3877.06     39.96 o
  -1   3   3     5772.71     5657.84     56.81 o
   0   3   3        7.22        4.62      1.87 o
   1   3   3     1251.64     1184.13     14.30 o
   2   3   3     5344.69     5402.20     54.57 o
   3   3   3     2302.16     2371.06     25.76 o
   4   3   3       27.00       39.22      3.04 o
   5   3   3      108.25       90.63      5.82 o
   6   3   3     1448.21     1575.61     18.98 o
   7   3   3       30.49       19.86      3.35 o
   8   3   3     3924.33     4291.46     49.50 o
   9   3   3     2749.45     2995.70     44.76 o
  10   3   3      519.31      539.23     14.17 o
  11   3   3        8.44        0.81      6.94 o
  12   3   3       28.66       13.69      8.48 o
 -13   4   3       20.64       18.18     12.17 o
 -12   4   3      143.84      113.45     19.17 o
 -11   4   3       41.09       32.37      6.62 o
 -10   4   3      124.50      116.56      7.49 o
  -9   4   3      118.64      103.64      6.13 o
  -8   4   3      463.96      427.11      8.63 o
  -7   4   3      126.84      133.72      6.82 o
  -6   4   3       11.11        6.88      2.87 o
  -5   4   3       35.01       30.04      3.12 o
  -4   4   3      427.40      451.67      7.92 o
  -3   4   3       83.32       52.92      3.29 o
  -2   4   3      418.81      394.29      6.96 o
  -1   4   3     1625.77     1827.00     22.90 o
   0   4   3     2010.79     2113.51     23.76 o
   1   4   3     1692.89     1780.57     20.55 o
   2   4   3      356.07      326.76      6.15 o
   3   4   3     2119.37     2400.14     26.84 o
   4   4   3      415.27      405.47      7.93 o
   5   4   3      183.15      179.11      6.87 o
   6   4   3      161.83      155.67      7.78 o
   7   4   3       16.90        7.15      3.47 o
   8   4   3      720.80      714.74     14.82 o
   9   4   3        4.67        0.00      5.62 o
  10   4   3      179.62      155.91     10.55 o
  11   4   3        6.50        4.37     12.46 o
 -12   5   3      103.89       92.20     10.31 o
 -11   5   3       76.76       69.03      8.12 o
 -10   5   3      336.29      339.37      9.80 o
  -9   5   3     1518.09     1750.46     25.05 o
  -8   5   3      281.73      285.01      7.97 o
  -7   5   3       43.07       30.05      4.03 o
  -6   5   3     1135.22     1155.95     19.14 o
  -5   5   3       76.08       68.66      4.45 o
  -4   5   3      702.03      679.65     10.96 o
  -3   5   3      650.58      601.55      9.45 o
  -2   5   3      205.36      175.83      6.92 o
  -1   5   3      743.87      718.19     12.18 o
   0   5   3     1092.80     1149.93     16.79 o
   1   5   3      238.39      210.32      5.50 o
   2   5   3     1215.80     1219.20     17.68 o
   3   5   3      772.22      758.95     12.79 o
   4   5   3       32.62       33.01      4.56 o
   5   5   3       60.44       53.58      7.07 o
   6   5   3       59.07       60.39      5.54 o
   7   5   3      311.24      326.54      9.80 o
   8   5   3        4.59        0.00      5.31 o
   9   5   3      187.70      220.00     17.53 o
  10   5   3      384.10      389.80     18.20 o
 -10   6   3       31.71       27.70      6.47 o
  -9   6   3        2.45        1.40      5.19 o
  -8   6   3       38.99       27.12      5.46 o
  -7   6   3       15.10        9.43      4.34 o
  -6   6   3      132.54      129.02      6.99 o
  -5   6   3       32.63       21.19      4.36 o
  -4   6   3       64.27       40.91      4.85 o
  -3   6   3       53.55       41.15      4.67 o
  -2   6   3      180.70      165.43      6.99 o
  -1   6   3      424.22      421.25      9.74 o
   0   6   3     1085.95     1084.70     17.17 o
   1   6   3      838.68      820.09     14.34 o
   2   6   3      341.13      300.89      9.65 o
   3   6   3      540.05      514.24     12.18 o
   4   6   3        0.10        0.00      4.49 o
   5   6   3        0.07        0.00      4.78 o
   6   6   3       25.04       21.98      5.67 o
   7   6   3        8.83        2.79      5.76 o
   8   6   3      142.54      133.76     10.70 o
   9   6   3      144.56      134.21     17.39 o
  -8   7   3      131.14      182.19     17.98 o
  -7   7   3      489.45      524.37     14.04 o
  -6   7   3      123.35      134.39      8.79 o
  -5   7   3       32.37       33.97      6.32 o
  -4   7   3       55.82       67.07      6.76 o
  -3   7   3      200.47      212.22      9.76 o
  -2   7   3      182.51      166.36      8.81 o
  -1   7   3      215.26      243.04      9.83 o
   0   7   3      247.76      231.16     10.86 o
   1   7   3       24.16       18.09      5.40 o
   2   7   3      190.87      186.89      9.39 o
   3   7   3      603.92      627.00     14.51 o
   4   7   3     1111.24     1325.31     23.15 o
   5   7   3      349.42      408.11     12.52 o
   6   7   3      238.41      282.60     15.69 o
  -2   8   3       13.29        0.00      7.03 o
  -1   8   3       19.57        8.18      7.11 o
   0   8   3       37.01       34.52      8.20 o
   1   8   3      143.41      181.44     12.83 o
 -15   0   4      469.99      455.29     24.45 o
 -14   0   4      209.37      226.77     19.10 o
 -13   0   4       75.20       51.49     10.74 o
 -12   0   4     6252.99     7056.75    122.68 o
 -11   0   4      517.88      530.02     19.67 o
 -10   0   4     1483.76     1644.92     56.38 o
  -9   0   4     6161.63     6601.74    125.40 o
  -8   0   4     2966.93     3282.73     59.27 o
  -7   0   4      696.25      658.16     16.46 o
  -6   0   4      862.07      724.52     28.24 o
  -5   0   4     5783.72     7036.34    116.09 o
  -4   0   4     3349.79     4057.09     58.00 o
  -3   0   4     1194.79     1028.36     16.58 o
  -2   0   4     2600.06     2591.98     37.45 o
  -1   0   4     1205.52     1116.97     17.28 o
   0   0   4      132.19       92.09      9.36 o
   1   0   4     2452.26     2315.97     33.59 o
   2   0   4      386.46      289.12      8.68 o
   3   0   4       35.56       44.34      6.73 o
   4   0   4     5810.57     6721.14    179.43 o
   5   0   4      338.21      233.88      8.75 o
   6   0   4      845.85      762.18     18.18 o
   7   0   4      101.76       75.46      9.41 o
   8   0   4       84.82       70.17      7.39 o
   9   0   4       86.70       72.82      8.36 o
  10   0   4       18.14        5.76      7.75 o
  11   0   4       51.25       66.71     11.74 o
  12   0   4     1020.87      998.32     42.45 o
  13   0   4       11.82       13.00     11.59 o
 -15   1   4        0.72        0.00      7.23 o
 -14   1   4        6.80        7.73      6.85 o
 -13   1   4        0.27        0.00      6.83 o
 -12   1   4      202.30      207.06      8.89 o
 -11   1   4      216.17      208.19      8.55 o
 -10   1   4      150.48      152.66      7.11 o
  -9   1   4       69.43       69.40      5.17 o
  -8   1   4      326.89      307.89      7.71 o
  -7   1   4       59.77       61.20      3.46 o
  -6   1   4      862.08      983.03     14.93 o
  -5   1   4     2814.43     3356.34     37.47 o
  -4   1   4     7347.33     8352.98     81.99 o
  -3   1   4        1.72        0.00      1.28 o
  -2   1   4     1453.95     1442.29     15.56 o
  -1   1   4     8319.62     8820.55     85.80 o
   0   1   4       11.59        4.60      1.81 o
   1   1   4     4532.17     4561.32     48.06 o
   2   1   4      352.23      335.96      5.19 o
   3   1   4      365.77      281.11      7.21 o
   4   1   4     3009.34     3592.30     39.77 o
   5   1   4     3248.80     3823.05     46.64 o
   6   1   4      412.26      392.42      8.47 o
   7   1   4       53.71       42.11      4.17 o
   8   1   4       56.89       40.25      5.15 o
   9   1   4       96.89       62.83      5.47 o
  10   1   4        0.70        0.00      5.43 o
  11   1   4      127.36      101.51      9.63 o
  12   1   4        4.28        0.00      6.74 o
  13   1   4       26.32        2.86      7.86 o
 -15   2   4       40.29       32.18      8.98 o
 -14   2   4       17.20        5.75      7.42 o
 -13   2   4      678.93      679.29     27.50 o
 -12   2   4        3.92        1.67      5.12 o
 -11   2   4     4654.41     5253.00     66.30 o
 -10   2   4        4.84        4.41      3.82 o
  -9   2   4      215.07      237.14      6.61 o
  -8   2   4       26.82       18.77      3.14 o
  -7   2   4      228.45      191.17      5.38 o
  -6   2   4     3804.29     4223.75     58.70 o
  -5   2   4     5140.69     5492.51     57.50 o
  -4   2   4    10442.25    11296.77    118.95 o
  -3   2   4      375.08      345.76      6.12 o
  -2   2   4      189.79      115.31      3.73 o
  -1   2   4     2326.13     2189.76     32.70 o
   0   2   4     8027.10     8032.27     84.77 o
   1   2   4     3818.39     3738.79     43.95 o
   2   2   4     2613.68     2610.37     27.32 o
   3   2   4     5340.88     5889.16     58.92 o
   4   2   4     3773.39     3816.89     39.47 o
   5   2   4     7562.78     8181.61     81.35 o
   6   2   4     5220.44     5600.33     57.11 o
   7   2   4     2790.18     2983.76     35.24 o
   8   2   4      351.27      343.75     10.96 o
   9   2   4      468.84      455.92     10.85 o
  10   2   4      191.25      223.34     11.49 o
  11   2   4     1033.14     1071.83     25.46 o
  12   2   4      489.22      530.33     20.50 o
  13   2   4      397.27      382.46     20.17 o
 -14   3   4       64.20       41.34      8.98 o
 -13   3   4       57.93       39.19      8.13 o
 -12   3   4        0.14        0.00      5.13 o
 -11   3   4      544.64      555.04     12.81 o
 -10   3   4       37.03       20.38      4.75 o
  -9   3   4        0.03        0.00      3.21 o
  -8   3   4      497.28      534.63      9.09 o
  -7   3   4       47.87       52.35      3.51 o
  -6   3   4     2320.02     2652.44     29.26 o
  -5   3   4       62.97       56.21      3.44 o
  -4   3   4      395.19      370.04      6.50 o
  -3   3   4       21.62       14.18      2.16 o
  -2   3   4        5.90        2.37      1.72 o
  -1   3   4     1940.03     2058.98     24.45 o
   0   3   4       51.78       42.29      2.80 o
   1   3   4      456.51      490.16      8.05 o
   2   3   4      144.98      119.96      3.90 o
   3   3   4      245.79      191.60      4.80 o
   4   3   4       99.07       95.23      5.42 o
   5   3   4      239.68      211.41      5.19 o
   6   3   4     2537.65     2853.78     31.44 o
   7   3   4        6.66        0.27      3.29 o
   8   3   4      220.64      220.79      8.36 o
   9   3   4       39.65       27.27      5.66 o
  10   3   4       20.75        8.94      6.67 o
  11   3   4        1.06        0.00      7.30 o
  12   3   4        9.13        0.00      8.28 o
 -13   4   4      526.27      525.94     17.94 o
 -12   4   4      657.36      696.51     18.69 o
 -11   4   4      991.91     1027.26     19.17 o
 -10   4   4     3123.92     3486.72     42.82 o
  -9   4   4      253.59      278.84      8.51 o
  -8   4   4      701.77      760.85     12.09 o
  -7   4   4     1318.54     1380.10     18.00 o
  -6   4   4     1327.29     1266.67     16.58 o
  -5   4   4     1474.57     1378.62     17.45 o
  -4   4   4     1659.56     1527.31     20.24 o
  -3   4   4      516.98      438.56      7.59 o
  -2   4   4       49.92       44.53      3.06 o
  -1   4   4       35.27       50.39      3.54 o
   0   4   4     2539.29     2487.06     29.83 o
   1   4   4      326.76      251.88      6.09 o
   2   4   4      590.29      544.82      9.51 o
   3   4   4      999.43      964.05     12.90 o
   4   4   4      203.42      181.95      7.33 o
   5   4   4      334.14      307.87      7.27 o
   6   4   4      376.68      341.19      7.28 o
   7   4   4       20.39       15.10      4.40 o
   8   4   4       50.94       44.52      5.45 o
   9   4   4      277.49      224.62     11.67 o
  10   4   4       78.33       80.66     15.72 o
  11   4   4        3.06        0.00     10.22 o
 -12   5   4        0.15        0.00      6.46 o
 -11   5   4       13.71        1.49      5.58 o
 -10   5   4       38.02       27.98      5.43 o
  -9   5   4      287.53      280.40      9.57 o
  -8   5   4     1165.47     1226.07     17.58 o
  -7   5   4      407.23      378.82      8.42 o
  -6   5   4       45.94       36.35      3.97 o
  -5   5   4        1.56        0.00      3.10 o
  -4   5   4       76.82       53.79      5.03 o
  -3   5   4       20.69        2.87      2.76 o
  -2   5   4       48.36       28.92      3.24 o
  -1   5   4      536.24      456.95      9.39 o
   0   5   4       20.07       14.48      3.50 o
   1   5   4      156.17      130.76      5.74 o
   2   5   4       69.97       60.06      4.42 o
   3   5   4      229.30      227.78      8.27 o
   4   5   4      463.39      420.67     10.22 o
   5   5   4        4.32        0.00      4.23 o
   6   5   4      223.16      207.32      8.58 o
   7   5   4      130.53      114.68      8.58 o
   8   5   4       30.38       24.57      6.32 o
   9   5   4        8.75        0.00      7.77 o
  10   5   4      170.39      165.32     20.37 o
 -10   6   4      219.80      230.73     10.82 o
  -9   6   4     1427.47     1615.97     26.83 o
  -8   6   4       87.56       65.21      6.62 o
  -7   6   4      943.40     1022.46     17.30 o
  -6   6   4      603.15      636.82     12.46 o
  -5   6   4      191.49      165.38      7.43 o
  -4   6   4       76.73       75.15      5.48 o
  -3   6   4      751.27      780.97     14.04 o
  -2   6   4     1071.87     1213.16     19.91 o
  -1   6   4     2325.16     2448.59     37.32 o
   0   6   4        4.51        0.00      4.37 o
   1   6   4     3162.32     3399.30     44.80 o
   2   6   4      401.73      413.05     10.85 o
   3   6   4      267.41      275.27      9.91 o
   4   6   4      509.66      507.19     12.31 o
   5   6   4      733.38      806.26     16.16 o
   6   6   4      162.89      166.57      8.69 o
   7   6   4      419.90      456.80     19.21 o
   8   6   4      168.74      192.91     11.98 o
  -8   7   4      111.94       90.54      9.48 o
  -7   7   4      227.95      222.94     10.75 o
  -6   7   4      131.05      114.89      8.42 o
  -5   7   4       43.89       38.05      6.36 o
  -4   7   4      201.34      200.41      9.65 o
  -3   7   4       17.63       11.59      5.45 o
  -2   7   4      340.84      332.66     11.16 o
  -1   7   4      233.56      254.46     10.17 o
   0   7   4        9.34        0.00      5.37 o
   1   7   4       37.06       43.42      6.33 o
   2   7   4      511.57      497.60     12.92 o
   3   7   4      163.59      145.25      8.71 o
   4   7   4        6.38        4.59      6.04 o
   5   7   4       58.79       47.33      7.09 o
   6   7   4        0.14        0.00      6.39 o
  -2   8   4      675.20      694.51     18.46 o
  -1   8   4       95.45      126.30     16.10 o
   0   8   4      171.59      176.18     11.34 o
 -15   1   5       30.94       17.42      8.16 o
 -14   1   5       71.11       64.81      9.00 o
 -13   1   5       47.16       34.70      7.24 o
 -12   1   5      419.09      418.97     11.11 o
 -11   1   5      366.26      337.69     10.50 o
 -10   1   5      817.68      822.80     15.26 o
  -9   1   5     3304.00     3685.93     47.32 o
  -8   1   5     3988.33     4511.37     55.93 o
  -7   1   5      251.73      175.61      4.98 o
  -6   1   5     1108.26     1287.66     22.38 o
  -5   1   5      547.89      515.11      7.42 o
  -4   1   5      133.78       77.24      3.36 o
  -3   1   5     4425.08     4369.40     44.01 o
  -2   1   5     2013.10     1855.24     19.79 o
  -1   1   5     4501.60     4356.09     43.80 o
   0   1   5        9.02        5.31      1.10 o
   1   1   5      707.50      716.10      8.73 o
   2   1   5     1876.97     1745.44     18.89 o
   3   1   5     3357.04     3309.80     34.15 o
   4   1   5      219.29      140.57      5.59 o
   5   1   5      974.02      973.37     17.36 o
   6   1   5      203.84      198.95      6.40 o
   7   1   5       80.35       61.95      4.81 o
   8   1   5      308.24      261.79      8.01 o
   9   1   5      957.49      945.56     16.97 o
  10   1   5      451.56      459.13     21.02 o
  11   1   5      232.30      218.83     12.60 o
  12   1   5       90.37       83.01      9.66 o
 -15   2   5      157.99      156.95     15.77 o
 -14   2   5      305.79      309.04     15.24 o
 -13   2   5       25.37        7.97      6.64 o
 -12   2   5     1540.50     1607.15     25.85 o
 -11   2   5      312.53      304.55      9.54 o
 -10   2   5      111.29      117.49      7.24 o
  -9   2   5      489.62      502.97     14.44 o
  -8   2   5      140.50      174.93      5.87 o
  -7   2   5       23.33       25.07      2.59 o
  -6   2   5      722.61      801.67     10.84 o
  -5   2   5     3430.37     3974.89     47.95 o
  -4   2   5      194.03      193.28      4.77 o
  -3   2   5        1.24        2.60      1.54 o
  -2   2   5       19.52       11.62      1.62 o
  -1   2   5     1214.98     1276.72     27.02 o
   0   2   5     4268.75     4666.76     54.28 o
   1   2   5      491.82      520.71      9.38 o
   2   2   5      106.57       99.25      5.29 o
   3   2   5      365.23      405.06      6.38 o
   4   2   5     2009.15     2153.85     23.69 o
   5   2   5       92.97       68.11      3.45 o
   6   2   5      103.50      104.95      7.19 o
   7   2   5       85.45       68.58      6.93 o
   8   2   5      325.71      302.32      8.77 o
   9   2   5      110.27       68.46      6.07 o
  10   2   5     1113.05     1034.77     21.06 o
  11   2   5      519.23      495.82     19.06 o
  12   2   5       12.12       12.06      9.03 o
 -14   3   5      396.88      407.84     23.59 o
 -13   3   5      978.82     1082.78     25.28 o
 -12   3   5      175.37      167.41      9.58 o
 -11   3   5       26.17       10.31      4.71 o
 -10   3   5      298.06      288.29      8.06 o
  -9   3   5      551.19      546.72     10.65 o
  -8   3   5      291.17      246.92      6.13 o
  -7   3   5     3684.91     3988.51     45.89 o
  -6   3   5     1008.39      866.74     12.01 o
  -5   3   5      683.31      629.31      9.37 o
  -4   3   5     3810.51     3990.24     39.53 o
  -3   3   5     3327.40     3315.89     34.91 o
  -2   3   5     6079.15     6226.34     67.42 o
  -1   3   5     1529.65     1481.91     23.07 o
   0   3   5     1604.69     1534.13     19.17 o
   1   3   5     1820.75     1736.87     23.25 o
   2   3   5      189.97      145.36      5.13 o
   3   3   5      153.31      108.77      3.85 o
   4   3   5      956.64      906.25     12.10 o
   5   3   5       11.79        1.85      2.56 o
   6   3   5     2631.62     2852.60     31.76 o
   7   3   5     3102.09     3444.98     40.76 o
   8   3   5     5384.93     5879.41     78.54 o
   9   3   5      536.39      591.85     16.48 o
  10   3   5       74.94       49.25      7.73 o
  11   3   5        3.40        0.00      7.94 o
  12   3   5       13.67        0.00      8.73 o
 -13   4   5       51.46       32.45      7.58 o
 -12   4   5        2.64        2.15      5.51 o
 -11   4   5     1225.06     1272.38     22.24 o
 -10   4   5      329.30      346.13      9.19 o
  -9   4   5      186.49      201.83     11.69 o
  -8   4   5       30.26       29.49      3.82 o
  -7   4   5        0.03        0.00      3.01 o
  -6   4   5       17.27       13.50      3.08 o
  -5   4   5      188.89      183.96      5.66 o
  -4   4   5       14.50       11.86      2.67 o
  -3   4   5      382.67      352.73      6.69 o
  -2   4   5        0.62        0.00      2.38 o
  -1   4   5        0.25        0.00      2.43 o
   0   4   5      800.96      762.71     11.91 o
   1   4   5        2.54        0.79      2.39 o
   2   4   5      563.28      601.81     11.44 o
   3   4   5       19.67       17.58      3.60 o
   4   4   5        1.02        0.11      3.26 o
   5   4   5        0.09        0.00      3.20 o
   6   4   5        7.16        6.04      3.59 o
   7   4   5        1.67        0.00      4.42 o
   8   4   5       27.24       19.79      8.78 o
   9   4   5      241.15      199.66     22.83 o
  10   4   5       17.87       13.77      8.54 o
  11   4   5       12.26       17.82     11.24 o
 -12   5   5      166.91      190.75     11.47 o
 -11   5   5     1120.19     1227.93     22.64 o
 -10   5   5      214.62      228.25      9.22 o
  -9   5   5      499.53      547.41     11.99 o
  -8   5   5      991.88      986.85     14.43 o
  -7   5   5      848.30      845.00     13.40 o
  -6   5   5      522.71      526.03      9.84 o
  -5   5   5      684.68      711.41     15.64 o
  -4   5   5      589.46      561.69     11.98 o
  -3   5   5      726.11      643.26     11.69 o
  -2   5   5     1170.71     1132.88     16.96 o
  -1   5   5      413.17      367.09      8.33 o
   0   5   5     1410.46     1527.40     21.03 o
   1   5   5      659.09      605.65     12.21 o
   2   5   5      235.07      244.95      8.65 o
   3   5   5      732.15      787.91     14.80 o
   4   5   5      969.71     1031.79     17.79 o
   5   5   5      787.40      792.86     15.23 o
   6   5   5        7.90        2.09      4.71 o
   7   5   5     1266.14     1293.50     32.52 o
   8   5   5       28.66       10.68      8.76 o
   9   5   5      614.63      643.32     22.45 o
 -10   6   5      175.03      145.20      9.39 o
  -9   6   5      593.25      654.52     15.54 o
  -8   6   5      308.63      320.38     12.08 o
  -7   6   5      103.07      106.48      8.01 o
  -6   6   5       32.21       20.82      4.91 o
  -5   6   5       59.05       50.98      5.32 o
  -4   6   5       55.33       33.49      4.66 o
  -3   6   5      247.60      247.49      8.41 o
  -2   6   5       53.53       53.20      5.38 o
  -1   6   5      156.97      124.49      6.80 o
   0   6   5      193.25      165.95      8.10 o
   1   6   5      628.51      632.37     13.53 o
   2   6   5      226.04      236.09      9.41 o
   3   6   5        6.91        0.00      4.67 o
   4   6   5       23.29       23.77      5.66 o
   5   6   5       44.60       32.94      6.26 o
   6   6   5       35.37       18.45      6.28 o
   7   6   5        3.73        0.00      6.35 o
   8   6   5       63.91       58.82     10.76 o
  -8   7   5      957.27     1075.05     23.67 o
  -7   7   5       26.55       39.92      7.26 o
  -6   7   5       15.53       17.48      5.75 o
  -5   7   5      102.50       98.30      6.98 o
  -4   7   5      383.92      389.09     12.24 o
  -3   7   5      609.14      633.68     31.02 o
  -2   7   5      676.32      676.87     17.08 o
  -1   7   5      663.07      712.29     15.89 o
   0   7   5       87.86       96.84      7.54 o
   1   7   5      762.66      858.26     17.45 o
   2   7   5      893.08     1028.28     19.63 o
   3   7   5      845.96      996.38     19.45 o
   4   7   5      569.99      628.67     15.12 o
   5   7   5      393.54      411.97     13.05 o
 -15   0   6     3760.96     4085.85    187.74 o
 -14   0   6      878.74      823.23     31.66 o
 -13   0   6      122.52      148.20     11.84 o
 -12   0   6       19.99       18.20      6.69 o
 -11   0   6      806.40      814.24     22.30 o
 -10   0   6     3396.45     3687.14     73.66 o
  -9   0   6     2238.87     2394.32     46.51 o
  -8   0   6     1482.82     1505.13     36.07 o
  -7   0   6     3189.82     3363.97     60.38 o
  -6   0   6     4498.02     5248.07    126.37 o
  -5   0   6     2054.95     2204.57     33.86 o
  -4   0   6     5036.02     5581.47     79.35 o
  -3   0   6     5642.66     5975.70     84.35 o
  -2   0   6       94.72      109.43      6.19 o
  -1   0   6      883.12      778.01     14.33 o
   0   0   6     6088.05     6045.62     84.85 o
   1   0   6     5903.67     5296.72    132.89 o
   2   0   6     2819.68     2448.58     36.57 o
   3   0   6     1832.92     1585.23     30.10 o
   4   0   6      665.12      701.36     16.69 o
   5   0   6      383.38      329.90     11.09 o
   6   0   6        8.17        2.73      4.20 o
   7   0   6      235.97      231.59     11.66 o
   8   0   6      791.24      822.09     21.62 o
   9   0   6      370.86      286.15     27.78 o
  10   0   6     2587.50     2543.88     65.43 o
  11   0   6      339.88      324.61     34.59 o
  12   0   6      274.12      214.42     20.56 o
 -15   1   6      102.01      106.15     10.91 o
 -14   1   6      359.72      381.65     16.29 o
 -13   1   6       11.67        1.67      4.86 o
 -12   1   6       41.10       32.49      5.45 o
 -11   1   6       48.48       39.35      5.01 o
 -10   1   6        1.48        0.00      3.54 o
  -9   1   6      152.58      154.07      6.93 o
  -8   1   6        6.57       18.05      3.43 o
  -7   1   6      529.99      756.04     11.52 o
  -6   1   6     7147.37     9292.53     92.14 o
  -5   1   6      287.76      234.66      5.93 o
  -4   1   6     5954.37     6830.01     68.05 o
  -3   1   6        9.48        2.80      1.55 o
  -2   1   6     4229.31     4432.47     76.36 o
  -1   1   6      324.30      295.65      4.74 o
   0   1   6        4.67        1.74      1.44 o
   1   1   6       78.28       65.71      3.90 o
   2   1   6        0.11        0.00      1.54 o
   3   1   6        0.83        0.00      2.04 o
   4   1   6     1038.74     1038.24     15.62 o
   5   1   6      579.36      590.62     11.00 o
   6   1   6       66.66       61.35      4.64 o
   7   1   6        1.05        0.63      3.54 o
   8   1   6      308.21      280.45      8.75 o
   9   1   6       72.45       57.16      5.69 o
  10   1   6       75.53       55.64      7.91 o
  11   1   6        2.63        0.00      6.81 o
  12   1   6      161.87      112.52     12.48 o
 -15   2   6       33.44       20.13      8.19 o
 -14   2   6      310.47      356.95     17.07 o
 -13   2   6      542.84      506.97     13.13 o
 -12   2   6      294.51      311.30     10.10 o
 -11   2   6     1062.90     1086.36     19.20 o
 -10   2   6      200.21      183.73     10.70 o
  -9   2   6       17.04        9.71      3.19 o
  -8   2   6        7.34        2.31      2.83 o
  -7   2   6      852.84      839.79     11.58 o
  -6   2   6     3555.79     3819.21     40.06 o
  -5   2   6     3884.79     3879.91     40.47 o
  -4   2   6     3687.98     3714.26     38.50 o
  -3   2   6      477.57      391.06      6.24 o
  -2   2   6     2477.44     2414.48     25.69 o
  -1   2   6     7969.32     8303.37     88.04 o
   0   2   6     3444.78     3286.08     39.58 o
   1   2   6     2871.85     2849.31     31.93 o
   2   2   6     2794.54     2694.23     30.49 o
   3   2   6      654.05      588.27     11.32 o
   4   2   6      427.24      363.85     10.69 o
   5   2   6     2287.04     2252.13     25.13 o
   6   2   6     1004.40      988.78     17.87 o
   7   2   6      438.19      409.29     11.20 o
   8   2   6       19.34       26.74      6.17 o
   9   2   6     1254.27     1228.51     22.52 o
  10   2   6      153.26      190.02     13.80 o
  11   2   6      960.18      985.28     28.37 o
  12   2   6      174.17      148.73     14.98 o
 -14   3   6        2.23        0.25      7.01 o
 -13   3   6       44.12       37.22      7.05 o
 -12   3   6        8.29        0.00      4.83 o
 -11   3   6      247.18      219.66      9.46 o
 -10   3   6       62.27       46.85      4.75 o
  -9   3   6      106.75      114.28      7.10 o
  -8   3   6      200.43      189.84      7.98 o
  -7   3   6       19.00        8.27      2.74 o
  -6   3   6       48.48       47.33      3.43 o
  -5   3   6      555.69      572.13      9.04 o
  -4   3   6       38.71       26.25      2.58 o
  -3   3   6     1627.09     1688.22     22.19 o
  -2   3   6        3.51        0.00      2.02 o
  -1   3   6      423.92      413.55     12.00 o
   0   3   6       89.09       98.65      4.67 o
   1   3   6       53.62       67.83      4.18 o
   2   3   6      596.28      582.81     10.63 o
   3   3   6       80.63       66.96      5.74 o
   4   3   6      128.67      117.09      6.47 o
   5   3   6        7.53        1.16      2.57 o
   6   3   6      116.43       87.09      5.48 o
   7   3   6      187.22      174.19      8.45 o
   8   3   6     1597.57     1671.78     27.93 o
   9   3   6      200.76      230.24     11.94 o
  10   3   6      296.25      304.52     14.18 o
  11   3   6      134.87       99.31     11.86 o
 -13   4   6      482.22      454.17     14.61 o
 -12   4   6     1885.49     1987.86     31.25 o
 -11   4   6       40.02       38.49      5.96 o
 -10   4   6     1041.07     1152.77     18.37 o
  -9   4   6      244.56      253.16      8.61 o
  -8   4   6      375.56      374.63      8.13 o
  -7   4   6      407.05      395.99      8.06 o
  -6   4   6      796.90      736.93     10.88 o
  -5   4   6     2538.29     2606.74     29.50 o
  -4   4   6      143.37       81.91      4.72 o
  -3   4   6       16.94       10.55      3.04 o
  -2   4   6     1400.75     1497.23     19.98 o
  -1   4   6      296.23      206.64      5.81 o
   0   4   6     1787.99     1667.34     21.61 o
   1   4   6     2017.47     2075.87     28.26 o
   2   4   6      949.22      966.98     15.92 o
   3   4   6      153.76      161.83      7.69 o
   4   4   6      210.51      215.26      7.47 o
   5   4   6       60.01       63.51      5.31 o
   6   4   6      987.60     1112.38     20.57 o
   7   4   6       24.77       24.84      6.40 o
   8   4   6       87.55       88.45     10.55 o
   9   4   6      190.59      206.01     14.36 o
  10   4   6      102.04       82.19     11.72 o
 -12   5   6       23.77       16.76      6.56 o
 -11   5   6       70.92       61.06      6.98 o
 -10   5   6      375.65      363.31     10.47 o
  -9   5   6      699.77      689.84     14.27 o
  -8   5   6      409.19      358.46      8.57 o
  -7   5   6        0.02        0.00      4.20 o
  -6   5   6       71.95       57.05      4.93 o
  -5   5   6      106.19       91.59      6.08 o
  -4   5   6        8.67        5.55      3.47 o
  -3   5   6        6.94        4.69      3.45 o
  -2   5   6      472.25      409.69      9.06 o
  -1   5   6        2.07        0.00      3.38 o
   0   5   6       13.13       19.94      4.28 o
   1   5   6       72.54       75.74      5.54 o
   2   5   6      295.84      285.23      8.83 o
   3   5   6      349.57      344.46      9.45 o
   4   5   6      106.21      104.96      6.90 o
   5   5   6      268.46      283.25     12.32 o
   6   5   6        5.79        0.00      5.18 o
   7   5   6        3.29        6.28      6.46 o
   8   5   6       29.55       17.89      7.25 o
   9   5   6      149.83      131.68     12.98 o
 -10   6   6       31.35       22.57      6.76 o
  -9   6   6     1188.25     1334.07     23.80 o
  -8   6   6      234.01      249.11     11.99 o
  -7   6   6      311.41      326.30      9.99 o
  -6   6   6      266.23      262.07      9.20 o
  -5   6   6      188.64      165.05      7.59 o
  -4   6   6       69.00       71.82      5.73 o
  -3   6   6      777.35      842.60     16.12 o
  -2   6   6       10.73        4.95      4.75 o
  -1   6   6      116.66      104.91      6.68 o
   0   6   6      618.00      604.76     14.41 o
   1   6   6      978.66     1022.05     18.45 o
   2   6   6      233.44      240.64      9.68 o
   3   6   6      633.66      667.06     14.48 o
   4   6   6      674.18      702.37     17.06 o
   5   6   6       78.92      102.46      7.64 o
   6   6   6       48.31       55.50     14.13 o
   7   6   6      411.95      446.52     16.43 o
  -7   7   6       31.51       15.70      5.99 o
  -6   7   6       11.62        2.29      6.84 o
  -5   7   6       56.56       48.66      6.84 o
  -4   7   6      224.67      247.64     10.54 o
  -3   7   6       83.51       62.42      7.00 o
  -2   7   6      233.82      226.74      9.96 o
  -1   7   6      190.29      169.08      9.05 o
   0   7   6       25.76       18.44      5.78 o
   1   7   6        0.14        0.00      5.58 o
   2   7   6        0.07        0.00      6.17 o
   3   7   6      142.21      128.87      8.78 o
   4   7   6      163.24      170.77      9.84 o
 -15   1   7        8.25       11.21      7.28 o
 -14   1   7       90.95       78.70      9.29 o
 -13   1   7     1052.40     1107.40     20.57 o
 -12   1   7     1242.90     1326.99     22.69 o
 -11   1   7     1503.74     1669.83     26.06 o
 -10   1   7      902.50      949.95     17.10 o
  -9   1   7     1077.41     1089.69     20.54 o
  -8   1   7     2120.96     2192.45     27.22 o
  -7   1   7     1135.46     1165.72     16.03 o
  -6   1   7       62.78      136.71      4.28 o
  -5   1   7     1426.80     1325.06     15.85 o
  -4   1   7      738.41      615.96      8.68 o
  -3   1   7     2939.82     2843.27     30.00 o
  -2   1   7     7436.21     7573.75     74.94 o
  -1   1   7      641.54      505.41      7.17 o
   0   1   7       59.90       34.22      2.07 o
   1   1   7     1761.44     1787.36     19.75 o
   2   1   7     5563.94     5774.89     67.13 o
   3   1   7     5455.61     5684.81     57.49 o
   4   1   7     4356.91     4521.19     50.21 o
   5   1   7     1811.50     1792.40     25.08 o
   6   1   7      140.06      126.57      6.90 o
   7   1   7      147.18      120.59      9.48 o
   8   1   7      185.97      175.51      9.81 o
   9   1   7      781.61      780.00     15.72 o
  10   1   7      396.02      432.36     22.21 o
  11   1   7       36.39       51.54     10.15 o
  12   1   7      228.34      199.13     18.06 o
 -15   2   7        0.19        0.00      6.74 o
 -14   2   7       50.19       36.14      8.31 o
 -13   2   7       67.79       58.67      6.64 o
 -12   2   7       25.14       23.95      5.14 o
 -11   2   7       40.75       28.83      5.22 o
 -10   2   7        2.75        0.00      3.79 o
  -9   2   7       84.16       75.39      4.70 o
  -8   2   7      596.55      609.42     10.70 o
  -7   2   7       13.68       12.31      2.53 o
  -6   2   7      588.10      603.97      9.18 o
  -5   2   7      117.57       96.73      3.88 o
  -4   2   7       98.53       74.52      3.56 o
  -3   2   7      174.84      139.60      4.86 o
  -2   2   7     2946.19     3179.00     33.29 o
  -1   2   7       16.24       19.51      2.06 o
   0   2   7      999.04     1096.14     15.84 o
   1   2   7        2.69        0.00      1.89 o
   2   2   7       11.27        9.27      2.36 o
   3   2   7        0.38        0.00      1.84 o
   4   2   7        0.85        0.00      2.23 o
   5   2   7        0.11        0.00      2.94 o
   6   2   7      442.31      402.68     13.96 o
   7   2   7        0.64        0.00      4.09 o
   8   2   7       24.77       12.88      5.30 o
   9   2   7      830.30      819.97     17.74 o
  10   2   7       46.28       45.11      7.95 o
  11   2   7      231.98      166.40     14.05 o
 -14   3   7     1273.48     1449.23     33.52 o
 -13   3   7      453.40      456.64     12.79 o
 -12   3   7      176.04      175.98      9.11 o
 -11   3   7      336.93      325.61     10.55 o
 -10   3   7      621.50      609.13     11.90 o
  -9   3   7      575.02      593.43     11.35 o
  -8   3   7     1306.92     1302.10     24.05 o
  -7   3   7     1822.08     1753.42     21.14 o
  -6   3   7     1916.67     2012.62     23.44 o
  -5   3   7      149.24      147.62      4.81 o
  -4   3   7     4129.93     4391.35     45.74 o
  -3   3   7     2321.19     2234.69     27.09 o
  -2   3   7     1628.74     1544.13     19.81 o
  -1   3   7     3179.17     3167.15     39.48 o
   0   3   7     2082.85     2055.81     27.24 o
   1   3   7      574.03      549.88     10.38 o
   2   3   7       38.72       23.29      3.37 o
   3   3   7      254.86      204.28      7.17 o
   4   3   7      480.01      443.66      8.59 o
   5   3   7      900.42      946.02     14.23 o
   6   3   7     2055.03     2227.02     34.03 o
   7   3   7     1519.79     1694.10     28.03 o
   8   3   7      939.15      963.68     19.48 o
   9   3   7       16.81       16.54      6.80 o
  10   3   7       19.23        8.95      8.45 o
  11   3   7        2.04        0.00     10.84 o
 -13   4   7        4.77        4.01      6.74 o
 -12   4   7        1.77        0.00      5.21 o
 -11   4   7      103.04       78.88      6.80 o
 -10   4   7      106.89       75.98      5.91 o
  -9   4   7      210.44      196.65      7.75 o
  -8   4   7      114.55      103.41      5.27 o
  -7   4   7       34.17       27.45      3.59 o
  -6   4   7       10.77        0.00      2.83 o
  -5   4   7      258.80      234.10      6.08 o
  -4   4   7       21.38       14.75      2.87 o
  -3   4   7     2386.51     2618.87     31.87 o
  -2   4   7     1045.45     1095.97     15.93 o
  -1   4   7      286.93      243.73      9.67 o
   0   4   7      235.44      233.49      7.24 o
   1   4   7       29.15       21.02      3.94 o
   2   4   7       61.90       46.84      4.49 o
   3   4   7        3.16        0.00      3.47 o
   4   4   7      118.15       93.68      6.11 o
   5   4   7       53.88       39.29      4.95 o
   6   4   7      117.70       86.80      8.26 o
   7   4   7      612.75      570.50     16.65 o
   8   4   7      199.21      199.20     11.90 o
   9   4   7       73.67       43.34      9.89 o
  10   4   7      121.15       95.31     13.10 o
 -12   5   7      556.14      569.80     14.83 o
 -11   5   7       28.34        9.85      6.51 o
 -10   5   7      136.04      111.67      8.11 o
  -9   5   7      600.27      562.77     13.44 o
  -8   5   7      345.10      284.82      8.85 o
  -7   5   7      648.66      668.10     12.82 o
  -6   5   7      684.52      702.44     13.13 o
  -5   5   7      806.98      825.42     14.33 o
  -4   5   7       41.65       31.07      4.73 o
  -3   5   7     1913.00     1919.14     25.58 o
  -2   5   7      172.38      131.30      6.92 o
  -1   5   7      272.86      253.85      8.45 o
   0   5   7       34.94       27.71      4.67 o
   1   5   7       40.31       37.02      4.72 o
   2   5   7      430.43      423.39     10.64 o
   3   5   7      459.08      423.21     10.61 o
   4   5   7     1490.58     1652.41     25.41 o
   5   5   7      288.94      279.28     11.36 o
   6   5   7       16.56        4.09      5.64 o
   7   5   7       99.13       84.97      9.01 o
   8   5   7      150.07      174.80     12.01 o
 -10   6   7      113.63       91.59     11.03 o
  -9   6   7      131.06      114.67      8.69 o
  -8   6   7        0.09        0.00      5.04 o
  -7   6   7       63.96       52.25      5.91 o
  -6   6   7        0.01        0.96      4.61 o
  -5   6   7      154.92      123.34      6.84 o
  -4   6   7      220.34      216.89      9.35 o
  -3   6   7      678.73      652.67     14.06 o
  -2   6   7        2.73        1.48      4.62 o
  -1   6   7       19.19        8.76      4.72 o
   0   6   7       51.45       30.75      5.30 o
   1   6   7      110.44       79.88      6.44 o
   2   6   7      104.18       83.04      6.89 o
   3   6   7        3.99        0.00      5.16 o
   4   6   7        0.09        0.19      5.42 o
   5   6   7      140.88      129.09      9.46 o
   6   6   7        0.58        0.00      6.31 o
  -7   7   7        2.46        0.00      6.03 o
  -6   7   7      157.02      192.03     10.05 o
  -5   7   7      498.73      521.96     14.54 o
  -4   7   7     1105.78     1219.23     22.11 o
  -3   7   7      158.68      154.08      9.03 o
  -2   7   7      819.19      821.95     17.27 o
  -1   7   7      202.81      205.71     10.02 o
   0   7   7      161.78      146.17      8.70 o
   1   7   7      250.54      257.84     11.09 o
   2   7   7      139.68      129.58      8.71 o
   3   7   7     1261.83     1425.69     25.04 o
   4   7   7       11.45        8.53      6.52 o
 -15   0   8      453.88      468.91     26.08 o
 -14   0   8      171.51      150.96     17.82 o
 -13   0   8     1078.30     1053.69     28.56 o
 -12   0   8      315.70      320.06     14.75 o
 -11   0   8      671.95      608.06     19.20 o
 -10   0   8      746.28      670.22     30.30 o
  -9   0   8      439.58      416.79     15.42 o
  -8   0   8     2295.14     2597.54     64.29 o
  -7   0   8     1090.38      995.75     18.51 o
  -6   0   8     1050.93     1139.04     20.40 o
  -5   0   8     5831.31     6162.76     89.07 o
  -4   0   8     2051.00     1879.99     30.13 o
  -3   0   8     1891.90     2300.40     43.26 o
  -2   0   8      296.51      326.92      8.12 o
  -1   0   8     5226.12     6609.06     93.53 o
   0   0   8    10726.02    12322.50    170.83 o
   1   0   8     1660.35     1282.32     23.17 o
   2   0   8     1378.81     1297.69     21.92 o
   3   0   8     1719.19     1784.72     42.82 o
   4   0   8      766.63      717.57     18.86 o
   5   0   8      425.59      439.84     17.28 o
   6   0   8     2856.49     3088.19     76.51 o
   7   0   8      849.15      915.11     23.34 o
   8   0   8      910.71      915.54     24.30 o
   9   0   8      462.36      472.78     17.38 o
  10   0   8      836.69      858.57     36.32 o
  11   0   8      170.78      179.23     18.05 o
 -15   1   8       29.44       20.93      7.70 o
 -14   1   8      275.24      282.12     11.76 o
 -13   1   8      632.87      646.40     15.06 o
 -12   1   8      458.51      452.75     12.00 o
 -11   1   8       69.90       73.23      6.08 o
 -10   1   8      371.97      390.49     10.23 o
  -9   1   8      166.36      154.56      7.17 o
  -8   1   8      180.65      235.52      7.74 o
  -7   1   8       38.89       23.84      2.85 o
  -6   1   8     1929.58     2259.18     25.35 o
  -5   1   8     3221.83     3424.10     36.27 o
  -4   1   8       31.16       33.62      2.63 o
  -3   1   8      789.94      800.47     11.58 o
  -2   1   8        1.12        0.00      1.64 o
  -1   1   8      170.67      148.75      3.98 o
   0   1   8      374.08      330.26      5.68 o
   1   1   8      292.86      258.38      5.93 o
   2   1   8        4.63        0.00      1.87 o
   3   1   8      249.25      243.28      9.61 o
   4   1   8      444.66      427.41     11.47 o
   5   1   8        9.29        4.76      3.33 o
   6   1   8        9.71        6.43      3.73 o
   7   1   8        0.01        1.26      4.05 o
   8   1   8      261.22      226.12      9.21 o
   9   1   8      419.88      341.27     11.87 o
  10   1   8      211.68      181.63     13.72 o
  11   1   8      372.76      345.95     33.88 o
 -15   2   8        3.49        0.00      7.35 o
 -14   2   8      448.54      471.39     13.38 o
 -13   2   8      370.29      377.22     11.66 o
 -12   2   8      640.65      649.98     14.65 o
 -11   2   8     1008.79      988.63     21.64 o
 -10   2   8     1227.98     1248.83     20.89 o
  -9   2   8     1392.85     1394.84     22.61 o
  -8   2   8     1272.89     1288.47     16.62 o
  -7   2   8     1729.62     1846.19     21.79 o
  -6   2   8     1921.32     1874.71     21.81 o
  -5   2   8     2805.09     2826.96     37.80 o
  -4   2   8     1348.13     1319.83     16.01 o
  -3   2   8     4107.58     4110.58     42.61 o
  -2   2   8      162.33       87.89      4.43 o
  -1   2   8     4653.28     4974.01     53.96 o
   0   2   8      421.67      283.10      5.84 o
   1   2   8     1862.22     1865.11     22.57 o
   2   2   8       36.53       22.98      2.89 o
   3   2   8        8.30        5.35      2.56 o
   4   2   8      243.46      195.44      7.21 o
   5   2   8      216.31      172.49     11.02 o
   6   2   8      285.47      271.60      9.54 o
   7   2   8      544.60      534.47     13.34 o
   8   2   8      169.74      197.33     11.27 o
   9   2   8      395.31      377.65     12.57 o
  10   2   8        8.80        0.00      7.82 o
  11   2   8       51.65       45.23     15.01 o
 -14   3   8       19.81       13.67      7.68 o
 -13   3   8        3.22        0.00      5.20 o
 -12   3   8       73.01       52.11      6.40 o
 -11   3   8       15.40       12.92      4.96 o
 -10   3   8        0.99        0.00      3.57 o
  -9   3   8        0.01        0.00      3.40 o
  -8   3   8       19.72       17.50      3.31 o
  -7   3   8        5.56        0.00      2.70 o
  -6   3   8     1021.21     1219.57     15.90 o
  -5   3   8       94.61       86.64      3.97 o
  -4   3   8        1.07        0.00      2.13 o
  -3   3   8      123.53       99.64      4.56 o
  -2   3   8       53.51       53.28      4.36 o
  -1   3   8      282.38      278.26      7.25 o
   0   3   8      225.01      202.19      6.50 o
   1   3   8       92.92       83.87      4.90 o
   2   3   8      176.71      145.99      6.14 o
   3   3   8       13.95       16.70      3.27 o
   4   3   8      484.52      439.49     10.81 o
   5   3   8      168.97      142.66      7.14 o
   6   3   8        4.14        0.00      4.62 o
   7   3   8       13.38        9.10      5.30 o
   8   3   8       55.56       42.85      7.80 o
   9   3   8       21.37       13.45      8.29 o
  10   3   8       16.22        2.08      9.12 o
 -13   4   8      238.63      249.18     11.99 o
 -12   4   8      663.70      679.54     15.65 o
 -11   4   8      155.44      158.74      8.78 o
 -10   4   8      542.20      580.49     12.15 o
  -9   4   8      747.55      817.41     14.54 o
  -8   4   8      132.94      144.73      7.41 o
  -7   4   8      182.35      154.22      5.92 o
  -6   4   8     1129.71     1093.18     15.19 o
  -5   4   8      349.62      293.63      7.72 o
  -4   4   8     1138.67     1235.49     17.85 o
  -3   4   8      198.05      166.73      6.21 o
  -2   4   8     2398.89     2533.10     33.78 o
  -1   4   8     2047.64     2085.00     30.84 o
   0   4   8     1766.56     1695.19     24.49 o
   1   4   8     1578.61     1573.59     23.30 o
   2   4   8      798.49      849.15     17.88 o
   3   4   8       53.87       53.48      4.99 o
   4   4   8      387.33      399.84     10.09 o
   5   4   8     1201.77     1324.86     23.64 o
   6   4   8      512.56      558.95     16.43 o
   7   4   8      971.97     1069.30     35.11 o
   8   4   8      800.94      795.67     21.20 o
   9   4   8      135.93      108.46     12.77 o
 -12   5   8        9.45        2.75      7.16 o
 -11   5   8      403.04      391.29     13.65 o
 -10   5   8     1662.00     1764.73     28.44 o
  -9   5   8      753.40      757.38     14.94 o
  -8   5   8      164.71      144.92      7.40 o
  -7   5   8        2.15        0.00      3.97 o
  -6   5   8      204.51      210.61     10.15 o
  -5   5   8     1615.04     1660.98     26.69 o
  -4   5   8      102.79       93.77      6.63 o
  -3   5   8      258.69      261.54      9.16 o
  -2   5   8        2.73        1.81      3.80 o
  -1   5   8       40.93       39.46      5.04 o
   0   5   8       11.37       17.30      4.38 o
   1   5   8        6.22        0.00      3.99 o
   2   5   8        0.26        0.00      4.21 o
   3   5   8      382.48      378.25     10.36 o
   4   5   8      776.66      785.58     15.73 o
   5   5   8      224.90      232.40     12.55 o
   6   5   8       15.31       11.98      7.14 o
   7   5   8        4.70        0.00      7.19 o
   8   5   8       48.71       29.58      9.06 o
 -10   6   8      463.30      523.81     14.50 o
  -9   6   8      683.58      780.19     17.40 o
  -8   6   8      577.24      598.94     13.31 o
  -7   6   8      630.97      628.48     13.46 o
  -6   6   8      829.10      846.80     17.03 o
  -5   6   8      736.59      772.13     15.92 o
  -4   6   8      515.87      489.03     12.42 o
  -3   6   8      112.07      109.67      7.17 o
  -2   6   8      116.23      116.34      7.52 o
  -1   6   8      427.90      394.33     11.10 o
   0   6   8      710.05      710.06     27.25 o
   1   6   8      690.43      695.06     15.07 o
   2   6   8      843.17      875.76     17.41 o
   3   6   8      683.09      725.29     15.81 o
   4   6   8        3.34        0.00      6.02 o
   5   6   8      146.70      138.41     10.01 o
   6   6   8      140.26      171.41     12.47 o
  -7   7   8        0.20        0.00      6.41 o
  -6   7   8        0.19        1.84      6.22 o
  -5   7   8        8.47        0.00      6.08 o
  -4   7   8       66.73       38.80      6.80 o
  -3   7   8       31.33       17.34      6.22 o
  -2   7   8      206.95      182.99      9.78 o
  -1   7   8       37.22       28.64      6.35 o
   0   7   8       27.83       23.77      6.17 o
   1   7   8       64.96       44.34      8.62 o
   2   7   8      251.80      247.15     11.43 o
   3   7   8      321.99      339.63     13.23 o
 -15   1   9      711.56      711.28     21.46 o
 -14   1   9     1153.63     1227.12     23.26 o
 -13   1   9     1524.87     1589.79     26.66 o
 -12   1   9     1325.21     1423.01     24.14 o
 -11   1   9       99.94      119.68      7.35 o
 -10   1   9      240.10      269.94      9.28 o
  -9   1   9      289.29      256.87      7.06 o
  -8   1   9      320.57      252.75      6.01 o
  -7   1   9     1777.66     1772.59     21.15 o
  -6   1   9     2172.49     2118.35     24.24 o
  -5   1   9     1527.84     1521.13     22.76 o
  -4   1   9     3213.26     3384.70     36.03 o
  -3   1   9     6990.02     7724.55     77.22 o
  -2   1   9     1006.01      873.86     11.51 o
  -1   1   9      810.63      714.89      9.86 o
   0   1   9      901.92      802.15     10.74 o
   1   1   9     1006.35      934.81     12.15 o
   2   1   9     1022.59      991.92     12.86 o
   3   1   9     2876.74     2859.83     31.10 o
   4   1   9     2671.97     2685.81     32.15 o
   5   1   9      146.00      120.01      7.84 o
   6   1   9       29.88       19.81      4.45 o
   7   1   9      179.28      152.22     11.58 o
   8   1   9      460.42      481.41     13.38 o
   9   1   9       48.45       62.86      7.52 o
  10   1   9      442.79      397.98     24.92 o
 -15   2   9       23.61       15.63      7.20 o
 -14   2   9       51.24       38.24      6.55 o
 -13   2   9        7.39        0.17      4.98 o
 -12   2   9       52.61       33.58      5.61 o
 -11   2   9      315.79      294.95      9.88 o
 -10   2   9        2.22        0.00      3.74 o
  -9   2   9      277.05      276.93     10.78 o
  -8   2   9      208.54      202.07      8.10 o
  -7   2   9      323.44      290.09      8.44 o
  -6   2   9        7.35        2.22      2.40 o
  -5   2   9      220.94      216.74      5.27 o
  -4   2   9       11.01        0.00      2.03 o
  -3   2   9      289.39      284.20      5.64 o
  -2   2   9      797.44      840.01     11.15 o
  -1   2   9        5.47        3.93      2.17 o
   0   2   9     2630.88     2830.95     32.68 o
   1   2   9      182.16      184.17      6.00 o
   2   2   9      377.66      303.32      6.74 o
   3   2   9        0.19        0.00      2.71 o
   4   2   9        0.16        0.00      3.37 o
   5   2   9       22.11        9.81      4.67 o
   6   2   9      534.47      507.06     12.88 o
   7   2   9       69.82       64.43     12.40 o
   8   2   9        0.10        0.00      5.66 o
   9   2   9       80.05       60.55      7.55 o
  10   2   9        0.11        0.00      7.75 o
 -14   3   9      639.80      685.27     16.63 o
 -13   3   9      471.19      478.26     14.62 o
 -12   3   9      210.14      219.98      9.98 o
 -11   3   9      427.51      407.58     11.32 o
 -10   3   9       63.63       50.91      4.90 o
  -9   3   9     1033.42     1066.94     16.83 o
  -8   3   9     2720.25     2806.17     32.00 o
  -7   3   9      525.18      444.32      8.52 o
  -6   3   9      796.09      820.34     12.16 o
  -5   3   9      747.32      706.80     10.69 o
  -4   3   9      790.61      795.30     11.37 o
  -3   3   9      247.15      187.08      7.83 o
  -2   3   9     5373.67     5544.34     61.51 o
  -1   3   9     4301.91     4487.30     54.68 o
   0   3   9     1000.27      964.67     15.74 o
   1   3   9       15.36        8.31      3.36 o
   2   3   9      277.39      214.33      7.35 o
   3   3   9     1153.48     1138.52     18.24 o
   4   3   9      220.10      219.22     10.43 o
   5   3   9     2628.97     2813.55     47.39 o
   6   3   9      448.00      444.92     14.23 o
   7   3   9       70.23       72.86      8.61 o
   8   3   9        3.20        0.00      7.19 o
   9   3   9      685.89      731.98     24.36 o
 -13   4   9      254.53      233.46     13.69 o
 -12   4   9       78.13       65.82      7.12 o
 -11   4   9        7.95        0.00      4.94 o
 -10   4   9       44.03       24.87      4.91 o
  -9   4   9       18.89        4.93      4.15 o
  -8   4   9      288.15      273.35      7.74 o
  -7   4   9      319.50      327.28      7.94 o
  -6   4   9      148.44      125.72      6.15 o
  -5   4   9       82.50       63.87      5.38 o
  -4   4   9       24.94       19.22      4.38 o
  -3   4   9      216.31      232.21      8.22 o
  -2   4   9      334.62      315.50      8.64 o
  -1   4   9       89.83       91.64      5.89 o
   0   4   9       15.79        9.75      3.77 o
   1   4   9      242.61      250.31      8.34 o
   2   4   9        0.04        0.00      3.64 o
   3   4   9        1.66        3.26      4.09 o
   4   4   9      300.28      277.32     10.13 o
   5   4   9       12.72       13.44      5.89 o
   6   4   9      427.66      397.13     14.39 o
   7   4   9       91.55       75.95      9.19 o
   8   4   9       21.37       12.07      7.89 o
 -12   5   9       12.15        3.71      7.11 o
 -11   5   9        3.45        1.99      6.07 o
 -10   5   9       11.11       11.81      5.96 o
  -9   5   9      204.23      215.82      9.63 o
  -8   5   9      604.66      614.92     12.80 o
  -7   5   9      622.92      629.03     15.53 o
  -6   5   9      211.95      221.24     11.18 o
  -5   5   9      732.89      809.80     15.75 o
  -4   5   9       57.74       42.79      5.24 o
  -3   5   9      694.54      684.86     14.14 o
  -2   5   9      447.70      437.37     11.04 o
  -1   5   9       12.55        9.38      4.50 o
   0   5   9        5.53        0.00      4.08 o
   1   5   9      253.14      255.91      9.47 o
   2   5   9     2763.63     3199.06     49.60 o
   3   5   9       59.70       48.17      6.05 o
   4   5   9     2395.90     2650.66     42.40 o
   5   5   9      332.26      343.36     12.93 o
   6   5   9      143.19      196.76     16.89 o
   7   5   9      120.86      141.39     11.87 o
 -10   6   9       26.14       21.02      7.38 o
  -9   6   9        2.96        0.00      5.78 o
  -8   6   9        0.62        0.00      5.69 o
  -7   6   9       21.63       18.10      5.89 o
  -6   6   9      191.93      180.59      9.28 o
  -5   6   9       41.33       35.20      5.70 o
  -4   6   9        5.29        0.00      4.93 o
  -3   6   9       12.67        8.22      5.15 o
  -2   6   9       60.21       34.71      5.85 o
  -1   6   9       61.81       38.86      6.05 o
   0   6   9      276.94      248.15     10.18 o
   1   6   9       46.21       32.76      6.00 o
   2   6   9      418.13      447.54     12.36 o
   3   6   9       22.72       11.26      5.99 o
   4   6   9       52.14       41.28      7.90 o
   5   6   9        3.50        0.00      6.85 o
  -6   7   9      292.52      375.26     16.40 o
  -5   7   9       81.57       91.00      8.78 o
  -4   7   9     1052.15     1103.40     24.57 o
  -3   7   9      168.78      178.06      9.81 o
  -2   7   9      136.86      126.54      8.82 o
  -1   7   9       40.33       33.23      6.75 o
   0   7   9       61.16       55.70      7.32 o
   1   7   9     1134.23     1254.72     23.30 o
   2   7   9       32.03       19.12      7.10 o
 -15   0  10       33.57       27.88      9.88 o
 -14   0  10      410.46      381.04     22.45 o
 -13   0  10        4.30        0.32      6.94 o
 -12   0  10     1136.58     1105.53     29.01 o
 -11   0  10      127.28      154.35     11.46 o
 -10   0  10     1148.79     1051.06     26.61 o
  -9   0  10     1510.50     1669.50     46.07 o
  -8   0  10       69.25       54.28      5.23 o
  -7   0  10      377.26      373.63     10.47 o
  -6   0  10     4912.74     4902.78     72.45 o
  -5   0  10     1982.10     1740.90     29.34 o
  -4   0  10      102.90       46.65      5.83 o
  -3   0  10     3721.20     4766.03     69.87 o
  -2   0  10     3394.59     3872.89     57.62 o
  -1   0  10       21.51        6.35      2.92 o
   0   0  10     2742.75     2862.02     44.01 o
   1   0  10     5463.37     5750.72     83.03 o
   2   0  10     4613.10     4919.61    109.28 o
   3   0  10     1069.49     1063.87     19.70 o
   4   0  10      705.06      758.56     19.62 o
   5   0  10     2621.93     2706.86     51.70 o
   6   0  10     1288.98     1337.07     31.24 o
   7   0  10      789.98      816.19     22.80 o
   8   0  10      264.40      272.98     14.93 o
   9   0  10      211.13      260.66     38.36 o
  10   0  10       46.34       58.43     17.31 o
 -15   1  10        1.06        0.00      5.61 o
 -14   1  10       95.60       90.89      7.93 o
 -13   1  10      118.91      113.13      8.06 o
 -12   1  10        1.05        0.00      4.45 o
 -11   1  10     1706.98     1682.38     26.82 o
 -10   1  10      795.90      883.37     16.77 o
  -9   1  10      711.17      715.18     12.49 o
  -8   1  10      467.50      459.98      9.05 o
  -7   1  10       69.17       51.57      4.14 o
  -6   1  10       69.86       43.68      3.42 o
  -5   1  10       83.83       79.82      3.92 o
  -4   1  10      392.08      386.24      7.08 o
  -3   1  10      296.99      285.64      5.82 o
  -2   1  10      863.30      946.82     12.53 o
  -1   1  10      119.57      105.95      4.65 o
   0   1  10      142.89      133.37      4.13 o
   1   1  10      143.99      150.86      6.90 o
   2   1  10      476.24      411.18      7.87 o
   3   1  10      191.62      171.37      6.30 o
   4   1  10     1588.77     1656.98     24.21 o
   5   1  10     1464.43     1478.95     22.68 o
   6   1  10      828.58      830.66     17.20 o
   7   1  10      112.67      106.17      8.79 o
   8   1  10      185.29      181.25     13.09 o
   9   1  10        0.03        0.00      6.20 o
  10   1  10        0.24        0.00      8.36 o
 -15   2  10      282.83      286.70     14.06 o
 -14   2  10      561.46      562.42     14.79 o
 -13   2  10     1383.88     1415.35     24.88 o
 -12   2  10      695.23      720.55     15.89 o
 -11   2  10     3112.05     3312.20     45.60 o
 -10   2  10     3552.08     3876.86     58.18 o
  -9   2  10     1957.07     2097.59     27.57 o
  -8   2  10      515.22      532.39      9.50 o
  -7   2  10      489.78      454.50      8.44 o
  -6   2  10      723.25      687.19     10.81 o
  -5   2  10     1009.40      965.24     13.23 o
  -4   2  10     2166.12     2061.33     23.69 o
  -3   2  10     5242.17     5451.08     60.36 o
  -2   2  10      214.96      172.20      6.61 o
  -1   2  10     5093.54     5485.14     59.89 o
   0   2  10     1018.87      911.41     13.34 o
   1   2  10     1745.22     1767.86     24.56 o
   2   2  10      798.76      749.35     11.95 o
   3   2  10      652.29      617.75     12.27 o
   4   2  10       52.54       42.18      6.16 o
   5   2  10      555.34      532.65     13.13 o
   6   2  10      930.90      948.85     19.11 o
   7   2  10      434.17      442.05     12.92 o
   8   2  10       96.55       98.65      8.49 o
   9   2  10        9.07        5.81      6.57 o
 -14   3  10       10.62       10.74      6.34 o
 -13   3  10       21.79       10.49      5.65 o
 -12   3  10        0.78        0.00      5.06 o
 -11   3  10       35.56       23.00      5.42 o
 -10   3  10        7.03        0.00      3.87 o
  -9   3  10        0.01        0.00      4.13 o
  -8   3  10        6.50        0.21      3.12 o
  -7   3  10       22.63       17.72      3.39 o
  -6   3  10       42.08       47.95      4.84 o
  -5   3  10      144.19      118.42      5.54 o
  -4   3  10      265.83      242.54      5.88 o
  -3   3  10        7.23        6.50      2.76 o
  -2   3  10       31.63       38.63      4.42 o
  -1   3  10        0.33        1.85      3.34 o
   0   3  10       63.21       45.84      4.65 o
   1   3  10        5.70        0.56      3.36 o
   2   3  10      598.42      608.01     16.75 o
   3   3  10      824.89      894.02     15.69 o
   4   3  10     1030.99     1046.02     30.03 o
   5   3  10        0.06        0.00      5.62 o
   6   3  10       22.37       21.34      6.47 o
   7   3  10        2.05        3.10      6.86 o
   8   3  10       61.40       31.49      8.50 o
   9   3  10      383.44      370.23     20.67 o
 -13   4  10        5.70        0.00      6.14 o
 -12   4  10      205.48      168.87      9.49 o
 -11   4  10      681.95      697.91     15.66 o
 -10   4  10      377.14      349.53     10.40 o
  -9   4  10        7.78        0.00      4.26 o
  -8   4  10       18.96        7.45      4.06 o
  -7   4  10       78.37       70.45      5.32 o
  -6   4  10       44.69       36.50      4.47 o
  -5   4  10      328.54      280.45      8.90 o
  -4   4  10      722.76      682.21     13.54 o
  -3   4  10     1190.92     1203.76     19.55 o
  -2   4  10      831.43      820.78     15.22 o
  -1   4  10      307.00      275.59      8.71 o
   0   4  10     2173.23     2310.93     32.11 o
   1   4  10       11.65        4.63      3.95 o
   2   4  10      219.05      260.87      8.86 o
   3   4  10       10.15        2.14      4.53 o
   4   4  10      708.54      777.84     17.10 o
   5   4  10      240.79      258.23     25.14 o
   6   4  10      465.16      500.24     16.57 o
   7   4  10      222.92      247.63     13.89 o
   8   4  10      152.57      141.47     12.11 o
 -12   5  10        4.24        0.00      6.92 o
 -11   5  10      132.84      106.86      9.25 o
 -10   5  10        4.00        0.00      5.26 o
  -9   5  10       20.18       12.99      5.53 o
  -8   5  10        9.33        5.79      4.74 o
  -7   5  10     2261.12     2465.06     35.76 o
  -6   5  10      172.60      152.59      7.92 o
  -5   5  10      119.12      104.96      7.07 o
  -4   5  10       48.10       45.11      5.55 o
  -3   5  10        1.52        0.00      4.15 o
  -2   5  10       18.85        8.28      4.38 o
  -1   5  10        0.35        0.00      4.14 o
   0   5  10        3.53        0.00      4.51 o
   1   5  10      381.38      362.20     10.48 o
   2   5  10     1014.46     1116.78     19.93 o
   3   5  10       90.37       84.51      7.97 o
   4   5  10       18.49        5.50      5.80 o
   5   5  10       29.72       20.93     10.68 o
   6   5  10       38.10       41.77      8.83 o
  -9   6  10      312.45      327.02     14.02 o
  -8   6  10      967.34      977.44     19.90 o
  -7   6  10      264.92      259.76     10.87 o
  -6   6  10     1002.90     1056.39     20.14 o
  -5   6  10     1081.84     1124.23     20.78 o
  -4   6  10      209.06      196.82     10.47 o
  -3   6  10       14.45        6.17      5.30 o
  -2   6  10      291.77      320.23     13.28 o
  -1   6  10      140.95      145.03      8.70 o
   0   6  10       89.87       74.67      7.58 o
   1   6  10     1713.58     1950.63     35.75 o
   2   6  10       20.66        5.83      5.89 o
   3   6  10      235.16      236.25     15.21 o
   4   6  10       98.76      104.88      9.50 o
  -5   7  10      150.26      125.41      9.79 o
  -4   7  10        0.03        0.00      6.73 o
  -3   7  10      226.19      226.60     10.97 o
  -2   7  10       63.78       51.25      7.42 o
  -1   7  10       43.50       39.16      7.42 o
   0   7  10      174.39      174.42     10.23 o
 -15   1  11      138.21      126.42     12.76 o
 -14   1  11      440.46      441.37     13.61 o
 -13   1  11      197.27      212.31     12.77 o
 -12   1  11       27.15       22.58      5.51 o
 -11   1  11      107.93       97.59      7.06 o
 -10   1  11       13.11       11.58      4.29 o
  -9   1  11      228.81      198.93      7.09 o
  -8   1  11     1425.62     1422.57     18.52 o
  -7   1  11     3237.54     3435.90     37.86 o
  -6   1  11     2861.94     2995.37     33.30 o
  -5   1  11      592.04      569.22      9.37 o
  -4   1  11     1289.36     1240.58     15.98 o
  -3   1  11      731.31      629.17      9.74 o
  -2   1  11      660.21      570.23      9.88 o
  -1   1  11       17.82        4.36      2.34 o
   0   1  11      121.30       92.82      5.41 o
   1   1  11      473.91      459.25      7.95 o
   2   1  11     1975.07     1993.97     23.31 o
   3   1  11       31.53       25.63      4.17 o
   4   1  11     1292.38     1317.82     22.86 o
   5   1  11      707.70      746.15     16.19 o
   6   1  11       15.81        7.13      5.17 o
   7   1  11      530.74      520.12     14.10 o
   8   1  11      380.51      418.30     13.80 o
   9   1  11      412.81      436.40     14.40 o
 -15   2  11      109.88      100.89      9.37 o
 -14   2  11      260.75      227.29     11.28 o
 -13   2  11      443.28      370.55     12.35 o
 -12   2  11       97.08       92.10      7.58 o
 -11   2  11        6.19        9.01      4.68 o
 -10   2  11       53.05       31.42      5.05 o
  -9   2  11       21.86       19.85      3.85 o
  -8   2  11      122.22      113.64      6.26 o
  -7   2  11      419.67      381.12     10.27 o
  -6   2  11       28.41       28.18      3.36 o
  -5   2  11      493.30      474.96      8.49 o
  -4   2  11      255.72      260.21      5.95 o
  -3   2  11      726.91      770.57     11.17 o
  -2   2  11     1188.61     1249.88     15.78 o
  -1   2  11      159.35      111.55      4.92 o
   0   2  11       25.35       22.92      3.33 o
   1   2  11      343.86      324.55      8.50 o
   2   2  11      733.39      766.45     12.48 o
   3   2  11       23.18       14.98      3.98 o
   4   2  11      892.79      931.55     18.24 o
   5   2  11      308.16      273.25     10.02 o
   6   2  11      278.07      301.58     13.15 o
   7   2  11       15.27        7.80      6.80 o
   8   2  11      250.77      230.37     13.23 o
   9   2  11       66.17       47.09      9.47 o
 -14   3  11       45.57       51.49      8.61 o
 -13   3  11      351.79      366.17     15.07 o
 -12   3  11      337.63      367.97     12.66 o
 -11   3  11      139.66      147.71     13.58 o
 -10   3  11     1314.30     1383.51     21.00 o
  -9   3  11     1934.35     2003.60     31.14 o
  -8   3  11     1730.27     1747.57     22.20 o
  -7   3  11     3042.15     3301.82     37.07 o
  -6   3  11        8.56        5.71      2.83 o
  -5   3  11       65.21       58.36      3.94 o
  -4   3  11       12.06        2.62      3.10 o
  -3   3  11     1074.77     1096.46     17.97 o
  -2   3  11     2139.00     2248.14     30.91 o
  -1   3  11     2128.17     2268.95     36.55 o
   0   3  11      373.43      323.02      8.71 o
   1   3  11      797.48      743.37     14.02 o
   2   3  11       26.70       27.66      4.95 o
   3   3  11     2253.84     2485.91     37.78 o
   4   3  11      223.23      242.37     11.86 o
   5   3  11       79.23       71.31      8.34 o
   6   3  11      255.76      315.86     14.08 o
   7   3  11       18.17       15.01      9.40 o
   8   3  11      374.17      380.38     16.24 o
 -13   4  11       14.38        4.18      7.12 o
 -12   4  11       42.14       29.84      7.26 o
 -11   4  11       96.30       85.51      8.24 o
 -10   4  11      259.71      217.23      9.81 o
  -9   4  11      189.70      169.43      8.45 o
  -8   4  11        0.78        1.83      3.88 o
  -7   4  11      614.24      612.34     12.23 o
  -6   4  11        2.51        0.00      3.50 o
  -5   4  11      106.65      105.08      6.70 o
  -4   4  11      252.24      252.75      9.45 o
  -3   4  11        8.36        6.03      4.32 o
  -2   4  11      472.81      472.67     11.24 o
  -1   4  11      142.05      125.89      8.52 o
   0   4  11      111.02      129.02      7.18 o
   1   4  11       11.44        0.00      4.25 o
   2   4  11      828.80      840.76     16.04 o
   3   4  11       21.73       15.91      5.81 o
   4   4  11        4.44        0.00      5.37 o
   5   4  11      157.95      152.59     14.63 o
   6   4  11      212.74      191.57     18.06 o
   7   4  11       96.82       91.34     10.39 o
 -11   5  11      119.26       96.54      9.16 o
 -10   5  11      247.52      261.54     11.25 o
  -9   5  11      231.79      248.93     13.15 o
  -8   5  11     2755.82     3199.83     43.72 o
  -7   5  11       11.12        9.84      5.37 o
  -6   5  11     1133.18     1234.97     21.34 o
  -5   5  11      779.46      836.42     16.67 o
  -4   5  11      762.86      805.68     16.13 o
  -3   5  11      400.44      345.53     10.80 o
  -2   5  11      154.33      140.23      7.91 o
  -1   5  11      452.54      434.77     21.54 o
   0   5  11      811.32      817.40     16.44 o
   1   5  11      156.22      146.16      8.24 o
   2   5  11     1389.39     1468.80     24.74 o
   3   5  11     1032.19     1140.47     22.94 o
   4   5  11      417.53      464.80     14.21 o
   5   5  11      199.65      223.29     13.72 o
   6   5  11      219.38      252.61     16.35 o
  -9   6  11       49.80       28.88      7.65 o
  -8   6  11       11.07        8.23      6.53 o
  -7   6  11       16.10        4.66      6.02 o
  -6   6  11       36.74       13.71      6.14 o
  -5   6  11        1.19        0.00      5.60 o
  -4   6  11      124.31      104.11      8.11 o
  -3   6  11       83.06       74.05      7.31 o
  -2   6  11       30.89       20.20      5.74 o
  -1   6  11      116.17       85.48      7.62 o
   0   6  11       27.65       20.51      5.88 o
   1   6  11        4.80        0.00      7.10 o
   2   6  11       80.85       86.58      7.80 o
   3   6  11       30.94       20.09      7.45 o
  -3   7  11      104.97      123.74     10.12 o
  -2   7  11      218.67      250.82     11.06 o
 -15   0  12      258.09      219.97     19.22 o
 -14   0  12     2035.87     1974.74     45.80 o
 -13   0  12       12.73       36.70      9.03 o
 -12   0  12     2350.98     2354.77     50.28 o
 -11   0  12      104.37      107.25     10.54 o
 -10   0  12      356.69      352.85     14.55 o
  -9   0  12      389.43      342.48     10.98 o
  -8   0  12     1098.69     1144.79     24.74 o
  -7   0  12     3602.09     4013.79     86.04 o
  -6   0  12     1955.65     1911.26     32.66 o
  -5   0  12     5463.42     5906.51     86.71 o
  -4   0  12      784.07      774.74     16.46 o
  -3   0  12     1819.09     1893.95     31.83 o
  -2   0  12      961.97     1004.42     34.60 o
  -1   0  12      595.44      665.29     14.68 o
   0   0  12     2644.82     2643.85     42.12 o
   1   0  12     2966.31     2843.24     61.56 o
   2   0  12      595.13      565.74     13.50 o
   3   0  12      233.07      211.89     10.30 o
   4   0  12     3692.23     4295.28     77.48 o
   5   0  12        8.11        0.00      6.12 o
   6   0  12       16.67        1.45     18.69 o
   7   0  12      525.92      556.22     24.23 o
   8   0  12      305.45      337.08     21.63 o
   9   0  12       30.06       20.69     13.18 o
 -15   1  12       22.31       14.25      6.84 o
 -14   1  12      232.01      232.00     18.22 o
 -13   1  12       46.08       25.15      6.17 o
 -12   1  12      399.19      362.21     11.48 o
 -11   1  12      577.35      562.93     13.57 o
 -10   1  12      208.22      208.87      8.93 o
  -9   1  12       90.90       79.75      6.25 o
  -8   1  12       15.66        9.35      3.36 o
  -7   1  12        0.04        0.00      2.86 o
  -6   1  12      195.76      167.09      5.71 o
  -5   1  12     1725.40     1764.37     21.56 o
  -4   1  12      254.87      235.38      6.51 o
  -3   1  12      172.17      130.82      4.80 o
  -2   1  12      354.06      350.21      6.97 o
  -1   1  12      429.11      440.27      9.78 o
   0   1  12       66.50       52.21      3.63 o
   1   1  12      235.18      211.27      5.57 o
   2   1  12      200.31      177.44      7.79 o
   3   1  12     1854.79     1982.25     31.14 o
   4   1  12     2516.62     2790.22     47.59 o
   5   1  12      711.88      698.09     15.96 o
   6   1  12      290.08      295.87     11.79 o
   7   1  12      218.81      212.55     10.97 o
   8   1  12        4.46        2.43      7.53 o
 -14   2  12       44.24       49.95      7.41 o
 -13   2  12      853.02      809.65     17.77 o
 -12   2  12       85.61       97.17      7.82 o
 -11   2  12     1713.31     1767.16     28.23 o
 -10   2  12      511.82      569.05     13.29 o
  -9   2  12      153.51      143.61      6.69 o
  -8   2  12       83.10       73.24      4.72 o
  -7   2  12      119.43      115.64      5.33 o
  -6   2  12      502.89      463.34      8.82 o
  -5   2  12     1393.96     1333.88     17.42 o
  -4   2  12     3138.53     3163.16     35.00 o
  -3   2  12     1029.25     1059.11     15.56 o
  -2   2  12      137.31      115.19      5.40 o
  -1   2  12      649.34      609.95     10.75 o
   0   2  12      610.23      586.85     13.86 o
   1   2  12      699.86      671.53     11.63 o
   2   2  12        5.46        4.31      3.50 o
   3   2  12      746.31      764.76     18.89 o
   4   2  12        3.51        0.00      5.65 o
   5   2  12      439.50      431.32     14.61 o
   6   2  12      338.56      349.55     14.21 o
   7   2  12      180.09      173.40     15.54 o
   8   2  12       98.54      109.67     10.80 o
 -14   3  12      120.05       82.55      8.44 o
 -13   3  12       16.74       19.25      6.18 o
 -12   3  12       68.37       42.49      6.66 o
 -11   3  12      107.91      107.80      8.62 o
 -10   3  12      170.36      182.07     10.01 o
  -9   3  12      565.42      581.45     11.90 o
  -8   3  12        0.76        0.00      3.31 o
  -7   3  12     3937.99     4400.76     47.90 o
  -6   3  12       45.06       32.47      4.30 o
  -5   3  12      311.90      287.81      7.74 o
  -4   3  12      293.30      287.46      8.86 o
  -3   3  12      123.49      103.34      6.30 o
  -2   3  12       96.15       80.17      5.72 o
  -1   3  12      160.48      153.89      7.27 o
   0   3  12        0.29        0.01      3.89 o
   1   3  12      266.27      256.32      8.51 o
   2   3  12       26.82       28.47      5.01 o
   3   3  12       56.18       49.93      7.33 o
   4   3  12        3.34        1.57      5.77 o
   5   3  12      668.05      675.20     19.23 o
   6   3  12      284.55      309.86     14.71 o
   7   3  12       38.92       33.62      8.57 o
 -13   4  12      209.78      193.52     12.23 o
 -12   4  12      356.86      367.57     14.63 o
 -11   4  12      316.33      319.92     13.67 o
 -10   4  12      615.07      616.28     14.66 o
  -9   4  12      235.29      211.06     14.33 o
  -8   4  12       58.24       44.74      6.01 o
  -7   4  12      229.13      254.69      9.76 o
  -6   4  12      504.85      497.19     12.00 o
  -5   4  12     1640.28     1704.30     28.86 o
  -4   4  12     2663.91     2903.44     39.54 o
  -3   4  12      989.01     1039.75     18.41 o
  -2   4  12     1433.69     1584.25     24.72 o
  -1   4  12      345.37      321.34      9.75 o
   0   4  12      454.73      478.17     11.87 o
   1   4  12       18.70        6.36      4.54 o
   2   4  12     1037.39     1159.32     20.26 o
   3   4  12      543.47      541.72     14.56 o
   4   4  12       80.54       83.10      9.27 o
   5   4  12      539.32      543.80     17.81 o
   6   4  12      599.33      669.07     20.10 o
 -11   5  12       85.15       74.60      8.12 o
 -10   5  12       86.77       72.14      8.34 o
  -9   5  12      550.10      561.63     17.03 o
  -8   5  12      472.41      452.29     12.56 o
  -7   5  12      736.14      748.03     16.07 o
  -6   5  12       12.57        6.02      5.11 o
  -5   5  12       13.58        5.52      4.95 o
  -4   5  12       10.75        4.26      4.86 o
  -3   5  12       20.49       17.19      5.53 o
  -2   5  12      109.62       86.86      7.31 o
  -1   5  12       57.72       51.10      7.29 o
   0   5  12      343.56      347.60     11.40 o
   1   5  12        3.82        0.00      5.27 o
   2   5  12       45.23       32.52      6.42 o
   3   5  12        1.16        6.17      6.57 o
   4   5  12      142.90      129.51     14.36 o
   5   5  12       38.60       26.29      9.17 o
  -8   6  12       34.98       31.43      9.32 o
  -7   6  12      536.83      596.40     15.06 o
  -6   6  12      760.06      844.84     18.11 o
  -5   6  12      110.05      112.25      8.55 o
  -4   6  12       21.08       11.40      6.07 o
  -3   6  12       57.29       58.98      6.84 o
  -2   6  12       92.86      101.44      8.05 o
  -1   6  12      233.22      217.98     11.82 o
   0   6  12        4.00        8.12      6.27 o
   1   6  12      770.42      847.67     18.27 o
   2   6  12      254.10      283.08     13.06 o
 -15   1  13      225.04      204.61     14.79 o
 -14   1  13      239.37      271.69     21.52 o
 -13   1  13      928.40      947.64     19.77 o
 -12   1  13     1262.54     1329.75     26.47 o
 -11   1  13      362.61      362.29     11.28 o
 -10   1  13      141.60      134.36      7.62 o
  -9   1  13      846.72      884.32     13.85 o
  -8   1  13     3980.19     4383.34     47.83 o
  -7   1  13       21.88        9.25      3.45 o
  -6   1  13     2096.26     2110.86     25.46 o
  -5   1  13     1833.93     1849.71     22.75 o
  -4   1  13      105.47       96.58      4.95 o
  -3   1  13      580.54      545.40      9.42 o
  -2   1  13     2289.18     2267.07     26.49 o
  -1   1  13     2612.78     2859.58     32.18 o
   0   1  13      678.39      695.23     11.00 o
   1   1  13      358.46      357.59      8.33 o
   2   1  13      798.00      821.52     14.76 o
   3   1  13     1703.88     1816.16     29.60 o
   4   1  13       46.27       36.36      5.71 o
   5   1  13     1290.52     1411.87     25.68 o
   6   1  13      421.16      434.55     13.43 o
   7   1  13      203.77      214.11     12.89 o
   8   1  13      214.04      253.42     18.45 o
 -14   2  13       10.71        0.00      6.09 o
 -13   2  13        1.80        0.00      5.36 o
 -12   2  13      375.77      339.67     12.26 o
 -11   2  13      156.07      148.60      8.32 o
 -10   2  13       30.77       20.33      5.17 o
  -9   2  13      221.86      228.18      8.25 o
  -8   2  13      343.72      317.75      8.45 o
  -7   2  13      505.67      446.50      9.08 o
  -6   2  13      329.70      299.44      7.96 o
  -5   2  13       30.45       20.83      3.35 o
  -4   2  13       89.61       82.46      5.15 o
  -3   2  13      961.96      898.52     14.25 o
  -2   2  13     1430.90     1470.99     20.28 o
  -1   2  13       69.77       51.24      4.30 o
   0   2  13        2.80        3.68      3.81 o
   1   2  13       23.46       18.62      4.38 o
   2   2  13     2286.54     2425.45     45.02 o
   3   2  13      440.57      454.92     14.50 o
   4   2  13      979.64      999.39     23.31 o
   5   2  13       26.90       21.14      7.20 o
   6   2  13        8.50        1.82      7.33 o
   7   2  13       46.95       25.51     11.14 o
 -13   3  13      252.92      263.11     11.64 o
 -12   3  13      271.45      275.03     11.54 o
 -11   3  13      679.38      671.81     15.32 o
 -10   3  13     1220.65     1321.44     29.09 o
  -9   3  13     2719.36     2907.60     40.81 o
  -8   3  13       52.97       50.03      5.15 o
  -7   3  13     2724.27     2960.55     35.11 o
  -6   3  13      352.36      301.71      8.65 o
  -5   3  13      862.65      871.08     16.24 o
  -4   3  13      274.25      291.83      9.25 o
  -3   3  13     1154.76     1201.74     20.01 o
  -2   3  13      939.18      926.43     16.86 o
  -1   3  13      788.89      786.00     15.23 o
   0   3  13     1391.95     1477.51     23.23 o
   1   3  13      533.35      500.25     11.76 o
   2   3  13      382.33      394.72     12.28 o
   3   3  13      141.40      154.55     11.50 o
   4   3  13     1241.61     1391.94     29.63 o
   5   3  13      971.49      938.56     23.72 o
   6   3  13      119.04      105.49     14.40 o
   7   3  13      181.20      192.19     13.40 o
 -12   4  13       24.96       15.25      7.02 o
 -11   4  13      239.68      228.99     15.38 o
 -10   4  13      101.79       97.13      9.90 o
  -9   4  13      157.48      144.36      9.85 o
  -8   4  13       45.86       38.28      6.05 o
  -7   4  13        0.06        0.00      4.46 o
  -6   4  13       29.37       27.50      5.31 o
  -5   4  13       87.03       72.39      6.52 o
  -4   4  13       84.51       63.36      6.19 o
  -3   4  13      142.29      119.43      9.13 o
  -2   4  13      792.10      837.62     17.60 o
  -1   4  13       88.44       71.40      6.55 o
   0   4  13       18.02       10.92      5.12 o
   1   4  13        2.85        0.49      5.18 o
   2   4  13       20.38       21.90      7.13 o
   3   4  13        3.14        0.00      6.41 o
   4   4  13      139.37      145.07     11.51 o
   5   4  13       92.76       86.19     10.33 o
 -10   5  13      801.75      816.58     21.24 o
  -9   5  13       43.62       15.84      6.90 o
  -8   5  13      763.29      726.09     16.22 o
  -7   5  13      325.28      322.50     13.85 o
  -6   5  13      405.98      465.62     12.64 o
  -5   5  13      309.82      332.31     11.57 o
  -4   5  13      327.70      345.97     11.94 o
  -3   5  13      346.01      348.74     11.81 o
  -2   5  13      369.46      365.31     13.55 o
  -1   5  13      219.39      218.93      9.99 o
   0   5  13      283.73      289.42     13.72 o
   1   5  13      358.95      370.43     11.84 o
   2   5  13      106.48      111.43     12.01 o
   3   5  13       53.04       59.82      9.64 o
   4   5  13       69.76       90.73     10.91 o
  -8   6  13       87.52       62.37      8.69 o
  -7   6  13        1.45        0.00      6.73 o
  -6   6  13       20.92       11.16      6.36 o
  -5   6  13        0.08        0.00      5.91 o
  -4   6  13       11.21        2.42      6.10 o
  -3   6  13      291.03      253.51     11.35 o
  -2   6  13      242.16      246.30     11.26 o
  -1   6  13       40.09       36.44      7.17 o
   0   6  13       66.73       54.99      7.54 o
   1   6  13      124.91      115.16      9.27 o
 -14   0  14     1461.96     1496.73     38.40 o
 -13   0  14        3.57        0.00      7.84 o
 -12   0  14       11.69        1.24      7.13 o
 -11   0  14      256.69      254.69     17.91 o
 -10   0  14      526.84      454.65     16.88 o
  -9   0  14     1604.54     1585.07     29.80 o
  -8   0  14     1511.24     1521.08     28.71 o
  -7   0  14     3037.44     3249.35     52.34 o
  -6   0  14     1463.99     1540.56     34.09 o
  -5   0  14     1771.98     1961.53     43.15 o
  -4   0  14     1210.70     1172.42     25.51 o
  -3   0  14      525.32      510.06     13.33 o
  -2   0  14      227.28      167.37     13.56 o
  -1   0  14     1220.65     1256.04     24.00 o
   0   0  14      743.83      735.23     16.59 o
   1   0  14      529.27      502.41     20.58 o
   2   0  14     3106.95     3543.92    112.30 o
   3   0  14       18.99       43.73     12.04 o
   4   0  14       39.28       36.40     12.99 o
   5   0  14      792.21      831.71     29.81 o
   6   0  14      912.00      970.84     33.13 o
   7   0  14      292.79      370.55     23.09 o
 -14   1  14       10.30        0.00      5.86 o
 -13   1  14        2.06        0.00      5.69 o
 -12   1  14       16.42       14.85      5.53 o
 -11   1  14        4.86        0.00      4.60 o
 -10   1  14       11.41        1.27      4.53 o
  -9   1  14        0.65        0.00      3.31 o
  -8   1  14     2193.77     2268.99     29.96 o
  -7   1  14     5854.58     6701.75     70.14 o
  -6   1  14     1656.85     1803.96     22.88 o
  -5   1  14      140.54      129.31      5.45 o
  -4   1  14       41.01       35.36      3.64 o
  -3   1  14        2.00        0.00      2.75 o
  -2   1  14        9.05        5.66      3.10 o
  -1   1  14      144.33      141.07      8.35 o
   0   1  14       46.09       39.95      4.30 o
   1   1  14        1.60        0.00      3.41 o
   2   1  14      284.95      256.94      9.33 o
   3   1  14       21.05        9.24      5.35 o
   4   1  14        1.27        0.00      5.14 o
   5   1  14        9.52        5.99      7.06 o
   6   1  14        1.13        0.00      8.64 o
   7   1  14       13.61       16.52     10.41 o
 -14   2  14       36.05       12.10      6.61 o
 -13   2  14      162.12      131.13      8.92 o
 -12   2  14        6.34        0.00      5.37 o
 -11   2  14      343.44      361.32     11.66 o
 -10   2  14      504.99      546.28     13.33 o
  -9   2  14      313.31      298.04      8.81 o
  -8   2  14        4.93        0.54      3.57 o
  -7   2  14       49.32       33.94      4.15 o
  -6   2  14     1460.41     1547.96     20.34 o
  -5   2  14      278.78      235.39      6.93 o
  -4   2  14      260.43      239.17      7.49 o
  -3   2  14        4.51        8.86      4.21 o
  -2   2  14       27.50       17.57      4.42 o
  -1   2  14       51.45       25.30      4.87 o
   0   2  14      306.39      272.64      8.89 o
   1   2  14      485.61      461.37     12.77 o
   2   2  14      139.47      128.83      9.75 o
   3   2  14      599.90      618.69     17.72 o
   4   2  14       16.93        4.60      6.52 o
   5   2  14      494.33      486.77     16.51 o
   6   2  14      127.35      128.16     11.27 o
 -13   3  14        0.80        1.31      6.32 o
 -12   3  14        0.35        1.99      6.67 o
 -11   3  14        4.15        6.77      6.03 o
 -10   3  14       86.36       73.84      6.97 o
  -9   3  14     1221.27     1283.22     22.45 o
  -8   3  14       51.72       44.52      5.16 o
  -7   3  14        0.13        0.00      4.39 o
  -6   3  14      587.30      649.71     13.99 o
  -5   3  14        0.42        5.59      4.42 o
  -4   3  14     1041.79     1084.52     19.08 o
  -3   3  14      248.56      271.57      9.59 o
  -2   3  14       35.77       42.32      5.35 o
  -1   3  14      112.99      112.26      7.31 o
   0   3  14       92.97      106.61      7.03 o
   1   3  14       86.27       77.97      6.53 o
   2   3  14        4.30        1.78      6.03 o
   3   3  14      320.99      359.71     15.54 o
   4   3  14      433.11      423.71     16.14 o
   5   3  14        8.21        4.99      7.80 o
   6   3  14      157.98      151.96     12.35 o
 -12   4  14      948.96      989.24     28.59 o
 -11   4  14      158.04      151.48     10.82 o
 -10   4  14     1316.99     1424.83     27.31 o
  -9   4  14      459.12      494.64     15.46 o
  -8   4  14      855.31      921.19     18.08 o
  -7   4  14      816.23      850.93     17.28 o
  -6   4  14     1006.74     1010.20     19.00 o
  -5   4  14     2880.08     3229.14     44.06 o
  -4   4  14      960.53     1030.07     19.10 o
  -3   4  14     1643.82     1813.24     28.19 o
  -2   4  14       22.23       20.11      5.20 o
  -1   4  14      293.01      322.60     10.65 o
   0   4  14      160.49      160.29      8.73 o
   1   4  14      902.40      949.60     18.46 o
   2   4  14      481.30      497.18     16.76 o
   3   4  14      416.69      396.32     16.06 o
   4   4  14     1313.97     1401.00     31.54 o
 -10   5  14      375.97      366.24     15.06 o
  -9   5  14        4.98        0.00      6.48 o
  -8   5  14        7.35        0.07      5.75 o
  -7   5  14      102.51       74.02      7.69 o
  -6   5  14       40.99       30.23      7.07 o
  -5   5  14      114.45      118.86      8.19 o
  -4   5  14        9.61        1.44      5.70 o
  -3   5  14        4.77        0.00      5.50 o
  -2   5  14       25.69       19.31      6.04 o
  -1   5  14        2.07        1.55      5.92 o
   0   5  14       59.82       44.42      7.58 o
   1   5  14       55.52       31.79      7.33 o
   2   5  14        2.96        0.00      7.37 o
  -6   6  14       19.26        5.22      6.51 o
  -5   6  14       78.30       66.68     12.39 o
  -4   6  14      566.67      578.61     15.27 o
  -3   6  14       40.02       17.06      6.91 o
  -2   6  14      157.11      157.02      9.95 o
  -1   6  14      177.69      185.31     10.61 o
 -14   1  15      525.10      461.35     15.46 o
 -13   1  15      637.26      623.19     15.83 o
 -12   1  15      445.51      474.23     13.24 o
 -11   1  15      233.60      252.76     10.55 o
 -10   1  15      183.91      185.16      9.12 o
  -9   1  15       13.05        3.40      3.76 o
  -8   1  15      517.08      514.63     10.34 o
  -7   1  15     3030.18     3343.07     38.28 o
  -6   1  15      111.40       85.48      5.33 o
  -5   1  15      974.51      959.60     14.59 o
  -4   1  15      810.51      833.50     13.14 o
  -3   1  15     1730.72     1807.47     22.80 o
  -2   1  15     1366.31     1490.82     21.20 o
  -1   1  15      389.63      332.64     11.34 o
   0   1  15       53.50       35.26      4.64 o
   1   1  15        4.99        0.00      4.30 o
   2   1  15        5.81        5.78      5.20 o
   3   1  15       92.89       94.59      7.89 o
   4   1  15      641.90      659.18     22.05 o
   5   1  15      679.54      710.75     25.89 o
   6   1  15       91.50       93.89     12.60 o
 -13   2  15        0.41        0.00      5.93 o
 -12   2  15        9.43        8.07      5.67 o
 -11   2  15       71.03       60.89      6.70 o
 -10   2  15       19.84       20.07      5.41 o
  -9   2  15      138.77      113.03      6.86 o
  -8   2  15      302.32      277.92      8.22 o
  -7   2  15       17.82       14.11      4.06 o
  -6   2  15       30.77       26.69      4.50 o
  -5   2  15        1.05        0.00      4.09 o
  -4   2  15      343.09      312.27     10.03 o
  -3   2  15      756.57      802.21     15.62 o
  -2   2  15      996.27      954.08     19.55 o
  -1   2  15      117.55       94.90      6.84 o
   0   2  15       26.13       23.11      5.16 o
   1   2  15      408.69      403.67     15.61 o
   2   2  15        4.33        0.00      6.27 o
   3   2  15       71.98       60.11     10.54 o
   4   2  15       36.43        6.16     11.93 o
   5   2  15      169.54      140.67     14.06 o
   6   2  15       19.93       14.92     10.74 o
 -13   3  15      229.66      212.10     12.61 o
 -12   3  15      538.35      487.36     15.61 o
 -11   3  15      402.40      385.02     14.41 o
 -10   3  15      113.72      112.57      8.89 o
  -9   3  15      974.90      984.90     19.17 o
  -8   3  15      317.05      355.58     11.16 o
  -7   3  15       89.64       62.23      6.55 o
  -6   3  15     1022.13     1097.53     19.88 o
  -5   3  15       67.26       61.85      6.23 o
  -4   3  15     1076.67     1125.00     20.00 o
  -3   3  15      543.45      541.84     13.07 o
  -2   3  15      645.59      646.04     14.17 o
  -1   3  15     1069.54     1111.31     19.98 o
   0   3  15      567.41      525.21     12.85 o
   1   3  15      349.36      365.29     12.27 o
   2   3  15      632.36      697.49     19.61 o
   3   3  15       15.30       16.13      8.21 o
   4   3  15       30.06       16.02      8.06 o
   5   3  15        7.17        0.26      8.43 o
 -11   4  15        0.69        0.00      7.34 o
 -10   4  15        1.12        0.00      6.35 o
  -9   4  15       29.28       18.17      6.42 o
  -8   4  15        1.90        1.90      5.73 o
  -7   4  15      141.24      127.91      8.40 o
  -6   4  15     1292.58     1397.29     24.09 o
  -5   4  15       86.74       82.03      7.17 o
  -4   4  15      168.89      161.87      8.94 o
  -3   4  15      157.00      181.88      9.38 o
  -2   4  15      874.45      912.47     18.20 o
  -1   4  15        2.10        0.00      5.19 o
   0   4  15       24.10       18.04      5.69 o
   1   4  15        1.24        0.00      6.50 o
   2   4  15        6.31        6.88      7.66 o
   3   4  15        3.37        1.87      7.90 o
  -9   5  15      116.18      107.40      9.84 o
  -8   5  15      208.97      206.96     10.78 o
  -7   5  15      281.16      326.05     12.86 o
  -6   5  15      367.36      421.54     12.94 o
  -5   5  15     1150.83     1329.19     27.62 o
  -4   5  15       55.47       52.45      7.13 o
  -3   5  15      608.38      605.12     15.17 o
  -2   5  15      892.17      990.74     20.04 o
  -1   5  15      410.18      444.60     13.46 o
   0   5  15       85.40       96.67      8.68 o
   1   5  15       40.17       33.64      7.89 o
 -14   0  16      622.52      699.57     24.91 o
 -13   0  16       75.40       71.65     11.42 o
 -12   0  16      428.04      409.69     23.67 o
 -11   0  16      666.30      600.04     20.56 o
 -10   0  16     1034.74      963.30     26.75 o
  -9   0  16      550.60      522.70     15.40 o
  -8   0  16     2733.84     3039.05     51.41 o
  -7   0  16        5.65        0.00      7.64 o
  -6   0  16       10.20        8.82      5.75 o
  -5   0  16     1590.91     1774.28     38.93 o
  -4   0  16      938.63      972.68     21.06 o
  -3   0  16      422.07      393.34     12.59 o
  -2   0  16       91.00      109.69      8.93 o
  -1   0  16     4532.77     4993.59     87.08 o
   0   0  16      101.12       95.46      9.46 o
   1   0  16     1126.81     1167.66     35.21 o
   2   0  16      151.20      153.21     16.55 o
   3   0  16        8.15        9.30      9.90 o
   4   0  16        5.14        0.00      9.64 o
   5   0  16       32.69       22.48     12.40 o
 -13   1  16       13.57       11.64      8.41 o
 -12   1  16      100.30      103.62      8.32 o
 -11   1  16      174.29      158.94      8.97 o
 -10   1  16      255.11      201.56      9.62 o
  -9   1  16      297.38      306.02      9.06 o
  -8   1  16      524.39      461.27     10.04 o
  -7   1  16      586.72      619.07     11.68 o
  -6   1  16      147.22      133.32      6.26 o
  -5   1  16      117.34      113.36      7.47 o
  -4   1  16       14.69       13.47      3.78 o
  -3   1  16      299.29      288.10      8.56 o
  -2   1  16      307.09      328.11      8.91 o
  -1   1  16      161.07      161.65      7.17 o
   0   1  16      104.06      112.91      6.37 o
   1   1  16      396.92      373.54     18.71 o
   2   1  16       31.79       19.38      8.85 o
   3   1  16        3.47        8.56      8.72 o
   4   1  16       25.00       10.08      9.71 o
   5   1  16       70.32       78.37     12.05 o
 -13   2  16      269.05      285.58     12.53 o
 -12   2  16      482.51      506.32     14.03 o
 -11   2  16      695.29      707.47     17.67 o
 -10   2  16      808.39      834.21     17.42 o
  -9   2  16      850.64      883.70     16.19 o
  -8   2  16      311.66      306.66      9.74 o
  -7   2  16      570.71      602.40     18.45 o
  -6   2  16      263.80      240.42      9.76 o
  -5   2  16      311.57      309.76     10.28 o
  -4   2  16      661.09      638.53     14.08 o
  -3   2  16       70.97       76.57      6.37 o
  -2   2  16     1129.51     1128.00     19.95 o
  -1   2  16       90.16      101.27      7.14 o
   0   2  16     2174.97     2383.61     34.31 o
   1   2  16      930.67     1013.38     23.85 o
   2   2  16      577.09      625.19     18.47 o
   3   2  16      639.95      723.35     21.78 o
   4   2  16      258.45      270.12     24.28 o
   5   2  16       21.58       18.90     10.51 o
 -12   3  16        2.45        7.86      6.89 o
 -11   3  16       37.66       28.25      7.37 o
 -10   3  16       39.31       32.98      7.68 o
  -9   3  16        0.47        0.00      5.51 o
  -8   3  16      418.68      375.07     11.74 o
  -7   3  16      101.62       89.81      7.45 o
  -6   3  16     1937.68     2189.74     32.76 o
  -5   3  16       18.49        7.21      5.13 o
  -4   3  16       49.25       39.72      6.07 o
  -3   3  16       22.20        1.17      5.04 o
  -2   3  16       42.29       34.23      5.96 o
  -1   3  16      100.08       89.78      7.48 o
   0   3  16       29.41       22.78      6.40 o
   1   3  16       48.32       40.80      7.98 o
   2   3  16        0.18        0.00      6.90 o
   3   3  16       97.95       67.08     14.06 o
   4   3  16       73.15       51.72     12.79 o
 -10   4  16      525.49      513.01     17.88 o
  -9   4  16      399.53      385.88     14.71 o
  -8   4  16        5.22        0.00      5.76 o
  -7   4  16      272.71      234.10     10.74 o
  -6   4  16      521.82      545.36     14.24 o
  -5   4  16      217.60      223.78     10.27 o
  -4   4  16        7.80        3.04      5.79 o
  -3   4  16      428.09      459.81     12.95 o
  -2   4  16       41.71       17.63      6.20 o
  -1   4  16        2.73        2.10      5.79 o
   0   4  16      254.28      270.66     12.45 o
   1   4  16      469.76      512.30     17.66 o
   2   4  16      400.41      416.81     19.23 o
  -8   5  16       33.93       30.51      7.79 o
  -7   5  16        0.42        0.00      6.56 o
  -6   5  16      257.71      236.85     11.61 o
  -5   5  16      439.97      447.20     13.88 o
  -4   5  16      908.90      971.04     26.07 o
  -3   5  16       29.14       26.99      7.19 o
  -2   5  16       43.84       45.55      7.54 o
  -1   5  16      122.12      112.82      9.35 o
 -13   1  17      478.32      522.75     21.05 o
 -12   1  17       56.81       56.42      7.10 o
 -11   1  17      178.80      211.57     10.45 o
 -10   1  17       93.39      101.61      7.62 o
  -9   1  17      433.24      425.88     10.24 o
  -8   1  17      419.67      411.84      9.93 o
  -7   1  17     1329.03     1359.62     19.60 o
  -6   1  17      524.97      496.61     11.17 o
  -5   1  17      299.72      291.02     15.09 o
  -4   1  17      474.56      476.37     10.91 o
  -3   1  17      197.39      223.46      8.47 o
  -2   1  17      377.27      361.75      9.65 o
  -1   1  17       36.37       28.74      5.52 o
   0   1  17        3.12        3.18      7.13 o
   1   1  17        3.79        0.00      7.75 o
   2   1  17      185.72      194.91     14.60 o
   3   1  17     1126.11     1172.24     31.43 o
   4   1  17      849.26     1016.73     29.65 o
 -12   2  17      278.18      280.61     13.77 o
 -11   2  17       11.40        2.64      6.61 o
 -10   2  17        4.75        0.00      6.03 o
  -9   2  17       18.49        9.47      5.99 o
  -8   2  17      108.37       87.63      6.85 o
  -7   2  17      560.47      520.56     13.13 o
  -6   2  17      504.77      526.68     13.28 o
  -5   2  17      152.57      126.94      7.99 o
  -4   2  17      183.98      141.96      9.25 o
  -3   2  17      252.18      220.78     10.28 o
  -2   2  17        0.64        0.00      4.88 o
  -1   2  17       62.58       38.95      6.20 o
   0   2  17      528.75      501.20     20.25 o
   1   2  17        0.76        1.09      6.80 o
   2   2  17       10.47        6.53      7.82 o
   3   2  17        0.02        7.67     10.64 o
 -11   3  17       55.45       39.35      8.90 o
 -10   3  17      171.79      167.64     12.10 o
  -9   3  17      208.68      226.43     11.86 o
  -8   3  17     1239.43     1349.57     25.40 o
  -7   3  17       15.18       10.92      5.79 o
  -6   3  17     1632.32     1774.35     28.60 o
  -5   3  17      519.25      535.62     13.69 o
  -4   3  17        6.84        2.09      5.58 o
  -3   3  17      200.07      175.84      9.44 o
  -2   3  17      197.21      199.64     16.23 o
  -1   3  17      444.06      458.50     13.01 o
   0   3  17      531.23      557.57     21.64 o
   1   3  17      628.85      646.85     19.75 o
   2   3  17      177.05      188.04     12.89 o
  -9   4  17      131.28      122.42     10.18 o
  -8   4  17        0.51        0.00      6.11 o
  -7   4  17      148.27      158.30      9.90 o
  -6   4  17        4.71        0.00      6.37 o
  -5   4  17       44.60       47.35      7.11 o
  -4   4  17      568.33      553.86     14.55 o
  -3   4  17      447.83      511.38     14.08 o
  -2   4  17      203.56      209.96     10.67 o
  -1   4  17       59.40       60.31      8.94 o
   0   4  17      137.56      116.13     10.04 o
   1   4  17       11.58        0.00      7.84 o
  -5   5  17      531.76      535.62     15.16 o
  -4   5  17      321.28      318.53     13.25 o
 -12   0  18      117.39      140.95     21.20 o
 -11   0  18      925.32      932.53     27.72 o
 -10   0  18      256.28      223.74     14.73 o
  -9   0  18      136.38      177.53     11.18 o
  -8   0  18      202.47      164.63     16.08 o
  -7   0  18        3.51        0.00      5.82 o
  -6   0  18      432.81      494.07     18.03 o
  -5   0  18      108.98      106.96      8.75 o
  -4   0  18      212.37      259.29     14.20 o
  -3   0  18     2191.28     2119.12     44.13 o
  -2   0  18        8.43       11.71      7.61 o
  -1   0  18      220.52      181.56     12.86 o
   0   0  18        8.65        0.00      9.38 o
   1   0  18       73.26       51.10     12.09 o
   2   0  18      251.25      232.57     18.56 o
   3   0  18      382.10      375.35     23.14 o
 -12   1  18        7.67        2.23      6.12 o
 -11   1  18      474.05      494.28     18.45 o
 -10   1  18        0.16        0.78      5.61 o
  -9   1  18       28.38       20.09      5.02 o
  -8   1  18        0.74        0.00      4.56 o
  -7   1  18       14.12        8.69      5.00 o
  -6   1  18        2.62        2.03      4.56 o
  -5   1  18       10.39        6.51      4.57 o
  -4   1  18       29.05       29.33      5.88 o
  -3   1  18       19.53        4.49      5.22 o
  -2   1  18       89.68       60.44      7.80 o
  -1   1  18       14.17        0.00      6.15 o
   0   1  18        0.36        0.00      7.87 o
   1   1  18       18.65       18.92      9.18 o
   2   1  18       10.13        9.25     13.51 o
   3   1  18        3.41        5.07      9.86 o
 -12   2  18      539.40      506.54     16.54 o
 -11   2  18       79.69       75.11      9.95 o
 -10   2  18      598.55      641.98     19.74 o
  -9   2  18      634.39      605.97     19.20 o
  -8   2  18      172.42      171.48      9.38 o
  -7   2  18      328.19      348.40     12.43 o
  -6   2  18      368.29      376.02     12.58 o
  -5   2  18      555.66      608.18     14.45 o
  -4   2  18     1192.89     1165.06     21.36 o
  -3   2  18      447.50      478.44     12.79 o
  -2   2  18     1030.60     1041.53     21.84 o
  -1   2  18       95.96       98.73      8.56 o
   0   2  18      761.84      812.27     21.64 o
   1   2  18      356.31      387.80     15.62 o
   2   2  18      391.04      436.28     20.42 o
 -10   3  18       78.17       77.74     17.17 o
  -9   3  18       49.71       40.99      7.83 o
  -8   3  18        6.59        0.87      6.27 o
  -7   3  18        9.00        4.40      5.95 o
  -6   3  18        1.42        0.22      5.84 o
  -5   3  18      106.56       83.87      7.94 o
  -4   3  18       23.20        8.43      6.04 o
  -3   3  18       10.57        2.72      5.96 o
  -2   3  18        2.66        0.00      5.56 o
  -1   3  18       54.54       34.32      7.76 o
   0   3  18       20.96       11.67      7.55 o
   1   3  18       16.17       11.95      8.46 o
  -8   4  18      506.36      514.29     14.73 o
  -7   4  18       10.19        5.49      6.99 o
  -6   4  18       84.38       75.10      8.34 o
  -5   4  18      443.07      468.31     14.31 o
  -4   4  18       90.00       94.39      8.57 o
  -3   4  18        2.41        1.13      6.38 o
  -2   4  18        7.86        8.84      6.57 o
 -11   1  19      300.81      338.83     19.54 o
 -10   1  19      301.60      318.28     12.44 o
  -9   1  19      383.42      379.89     12.25 o
  -8   1  19      380.63      413.81     12.52 o
  -7   1  19      419.71      426.90     13.35 o
  -6   1  19      200.63      190.70      9.75 o
  -5   1  19       92.52      109.79      8.14 o
  -4   1  19      354.07      352.45     11.86 o
  -3   1  19      430.97      466.46     12.63 o
  -2   1  19      159.74      175.95     10.70 o
  -1   1  19      561.17      565.44     22.31 o
   0   1  19      261.33      300.78     20.43 o
   1   1  19      136.68      129.55     23.03 o
 -10   2  19        1.12        0.11      7.55 o
  -9   2  19       50.24       48.51      7.90 o
  -8   2  19      175.90      108.68      8.64 o
  -7   2  19       12.55        8.83      6.07 o
  -6   2  19       64.49       56.42      7.22 o
  -5   2  19        2.48        0.00      5.71 o
  -4   2  19        0.18        0.00      5.94 o
  -3   2  19       50.91       30.19      6.65 o
  -2   2  19       41.42       24.24      6.50 o
  -1   2  19       34.75       16.96      7.53 o
   0   2  19        1.93        9.50      9.64 o
  -9   3  19      153.56      153.43     11.23 o
  -8   3  19      594.38      550.86     15.04 o
  -7   3  19     1232.33     1470.97     29.21 o
  -6   3  19      570.38      603.07     15.53 o
  -5   3  19       26.25       13.67      6.70 o
  -4   3  19       12.65        0.00      7.53 o
  -3   3  19       30.35       23.82      7.12 o
  -2   3  19      432.02      433.90     13.48 o
  -1   3  19      395.63      456.01     18.05 o
 -10   0  20      427.87      450.99     19.39 o
  -9   0  20        6.29        0.36      7.52 o
  -8   0  20      238.27      246.00     12.85 o
  -7   0  20      137.25      194.38     14.00 o
  -6   0  20      218.53      222.14     14.32 o
  -5   0  20      472.43      472.03     19.69 o
  -4   0  20      741.10      832.61     24.45 o
  -3   0  20      504.02      544.83     19.72 o
  -2   0  20      104.91       99.17     23.33 o
  -1   0  20       47.40       15.08     19.21 o
   0   0  20       25.41       34.12     20.78 o
 -10   1  20      140.98      146.93     11.99 o
  -9   1  20        0.76        0.00      7.16 o
  -8   1  20        3.66        0.00      6.10 o
  -7   1  20       19.40       10.54      7.20 o
  -6   1  20      112.03       81.36      7.80 o
  -5   1  20      125.79      114.23      8.61 o
  -4   1  20        0.21        0.00      6.65 o
  -3   1  20      120.44       89.16      9.17 o
  -2   1  20      116.01      103.90     12.16 o
  -1   1  20        4.03        1.23      9.25 o
  -9   2  20      463.26      447.75     15.24 o
  -8   2  20      191.83      220.91     11.16 o
  -7   2  20      134.65      105.62      9.57 o
  -6   2  20      203.78      215.75     10.94 o
  -5   2  20      609.52      646.18     16.03 o
  -4   2  20      465.71      479.03     13.95 o
  -3   2  20       56.53       43.94      7.53 o
  -2   2  20       43.96       57.89      9.89 o
  -6   3  20       14.09        8.67      7.12 o
  -5   3  20       36.07       15.17      7.55 o
  -8   1  21      139.25      167.01     10.44 o
  -7   1  21        4.61        0.00      6.56 o
  -6   1  21      166.68      173.31     11.45 o
  -5   1  21      266.24      282.60     13.52 o
  -4   1  21       50.23       60.51      9.05 o
  -3   1  21      178.28      173.65     11.34 o
 
